# Supplementary material for: Crystal structure of azilsartan methyl ester ethyl acetate hemisolvate
Source: Acta Crystallogr E Crystallogr Commun. 2015 Jan 3;71(Pt 2):o84–5. doi: 10.1107/S2056989014028023 (PMC4384622; doi:10.1107/S2056989014028023)
Supplement: Supplementary file 1 [file e-71-00o84-sup1.cif]

##############################################################################
#                                                                            #
# This CIF contains the data in a paper accepted for publication in          #
# Acta Crystallographica Section E. It conforms to the requirements of       #
# Notes for Authors for Acta Crystallographica Section E, and has been       #
# peer reviewed under the auspices of the IUCr Commission on Journals.       #
#                                                                            #
# Full details of the Crystallographic Information File format               #
# are given in the paper "The Crystallographic Information File (CIF):       #
# a New Standard Archive File for Crystallography" by S. R. Hall, F. H.      #
# Allen and I. D. Brown [Acta Cryst. (1991), A47, 655-685].                  #
#                                                                            #
# The current version of the core CIF dictionary is obtainable from          #
# ftp://ftp.iucr.org/pub/cif_core.dic.                                       #
#                                                                            #
# Software is freely available for graphical display of the structure(s)     #
# in this CIF. For information consult the CIF software page                 #
# http://www.iucr.org/resources/cif/software.                                #
#                                                                            #
# This file may be used for bona fide research purposes within the           #
# scientific community so long as proper attribution is given to the journal # 
# article from which it was obtained.                                        #
#                                                                            #
##############################################################################
data_I
_audit_creation_method     SHELXL-97
_database_code_depnum_ccdc_archive     'CCDC 934880'
_chemical_name_systematic
;\
Methyl
2-ethoxy-1-{4-[2-(5-oxo-4,5-dihydro-1,2,4-oxadiazol-3-yl)phenyl]benzyl}-\
1<i>H</i>-1,3-benzodiazole-7-carboxylate ethyl acetate hemisolvate
;
_chemical_name_common     ?
_chemical_formula_moiety     'C26 H22 N4 O5, 0.5(C4 H8 O2)'
_chemical_formula_sum     'C28 H26 N4 O6'
_chemical_formula_iupac     'C26 H22 N4 O5, 0.5C4 H8 O2'
_chemical_formula_weight     514.53
_chemical_melting_point     ?
_symmetry_cell_setting     triclinic
_symmetry_space_group_name_H-M     'P -1'
_symmetry_space_group_name_Hall     '-P 1'
loop_
    _symmetry_equiv_pos_as_xyz
    'x, y, z'
    '-x, -y, -z'
_cell_length_a     13.662(5)
_cell_length_b     14.928(6)
_cell_length_c     15.356(10)
_cell_angle_alpha     95.459(11)
_cell_angle_beta     106.226(11)
_cell_angle_gamma     116.524(8)
_cell_volume     2601(2)
_cell_formula_units_Z     4
_cell_measurement_reflns_used     5677
_cell_measurement_theta_min     2.37
_cell_measurement_theta_max     28.30
_cell_measurement_temperature     293(2)
_exptl_crystal_description     BLOCK
_exptl_crystal_colour     COLORLESS
_exptl_crystal_size_max     0.25
_exptl_crystal_size_mid     0.20
_exptl_crystal_size_min     0.18
_exptl_crystal_density_diffrn     1.314
_exptl_crystal_density_meas     ?
_exptl_crystal_density_method     'not measured'
_exptl_crystal_F_000     1080
_exptl_absorpt_coefficient_mu     0.094
_exptl_absorpt_correction_type     multi-scan
_exptl_absorpt_process_details
;
(SADABS; Bruker, 2009)
;
_exptl_absorpt_correction_T_min     0.9769
_exptl_absorpt_correction_T_max     0.9833
_exptl_special_details     ?
_diffrn_ambient_temperature     293(2)
_diffrn_radiation_type     MoK\a
_diffrn_radiation_wavelength     0.71073
_diffrn_radiation_source     'fine-focus sealed tube'
_diffrn_radiation_monochromator     graphite
_diffrn_measurement_device_type     'Bruker APEXII CCD'
_diffrn_measurement_method     'phi and omega scans'
_diffrn_detector_area_resol_mean     ?
_diffrn_reflns_number     14182
_diffrn_reflns_av_R_equivalents     0.0297
_diffrn_reflns_av_sigmaI/netI     0.0583
_diffrn_reflns_theta_min     1.43
_diffrn_reflns_theta_max     25.00
_diffrn_reflns_theta_full     25.00
_diffrn_measured_fraction_theta_max     0.985
_diffrn_measured_fraction_theta_full     0.985
_diffrn_reflns_limit_h_min     -16
_diffrn_reflns_limit_h_max     16
_diffrn_reflns_limit_k_min     -12
_diffrn_reflns_limit_k_max     17
_diffrn_reflns_limit_l_min     -16
_diffrn_reflns_limit_l_max     18
_diffrn_standards_number     ?
_diffrn_standards_interval_count     ?
_diffrn_standards_interval_time     ?
_diffrn_standards_decay_%     ?
_refine_special_details
;
Refinement of <i>F</i>^2^ against ALL reflections. The weighted <i>R</i>-factor
<i>wR</i> and goodness of fit <i>S</i> are based on <i>F</i>^2^, conventional
<i>R</i>-factors <i>R</i> are based on <i>F</i>, with <i>F</i> set to zero for
negative <i>F</i>^2^. The threshold expression of <i>F</i>^2^ >
\s(<i>F</i>^2^) is used only for calculating <i>R</i>-factors(gt) <i>etc</i>.
and is not relevant to the choice of reflections for refinement.
<i>R</i>-factors based on <i>F</i>^2^ are statistically about twice as large
as those based on <i>F</i>, and <i>R</i>- factors based on ALL data will be
even larger.
;
_reflns_number_total     9024
_reflns_number_gt     6365
_reflns_threshold_expression     I>2\s(I)
_refine_ls_structure_factor_coef     Fsqd
_refine_ls_matrix_type     full
_refine_ls_R_factor_all     0.0923
_refine_ls_R_factor_gt     0.0640
_refine_ls_wR_factor_gt     0.1923
_refine_ls_wR_factor_ref     0.2214
_refine_ls_goodness_of_fit_ref     1.006
_refine_ls_restrained_S_all     1.006
_refine_ls_number_reflns     9024
_refine_ls_number_parameters     699
_refine_ls_number_restraints     0
_refine_ls_hydrogen_treatment     mixed
_refine_ls_weighting_scheme     calc
_refine_ls_weighting_details
         'calc w=1/[\s^2^(Fo^2^)+(0.1569P)^2^+0.1800P] where P=(Fo^2^+2Fc^2^)/3'
_atom_sites_solution_hydrogens     geom
_atom_sites_solution_primary     direct
_atom_sites_solution_secondary     difmap
_refine_ls_shift/su_max     0.001
_refine_ls_shift/su_mean     0.000
_refine_diff_density_max     0.554
_refine_diff_density_min     -0.275
_refine_ls_extinction_method     none
_refine_ls_extinction_coef     ?
loop_
    _atom_type_symbol
    _atom_type_description
    _atom_type_scat_dispersion_real
    _atom_type_scat_dispersion_imag
    _atom_type_scat_source
    'C' 'C' 0.0033 0.0016
                         'International Tables Vol C Tables 4.2.6.8 and 6.1.1.4'
    'H' 'H' 0.0000 0.0000
                         'International Tables Vol C Tables 4.2.6.8 and 6.1.1.4'
    'N' 'N' 0.0061 0.0033
                         'International Tables Vol C Tables 4.2.6.8 and 6.1.1.4'
    'O' 'O' 0.0106 0.0060
                         'International Tables Vol C Tables 4.2.6.8 and 6.1.1.4'
_computing_data_collection
;
APEX2 (Bruker, 2009)
;
_computing_cell_refinement
;
SAINT (Bruker, 2009)
;
_computing_data_reduction
;
SAINT (Bruker, 2009)
;
_computing_structure_solution
;
SHELXTL (Sheldrick, 2008)
;
_computing_structure_refinement
;
SHELXTL (Sheldrick, 2008)
;
_computing_molecular_graphics
;
SHELXTL (Sheldrick, 2008)
;
_computing_publication_material
;
SHELXTL (Sheldrick, 2008)
;
loop_
    _atom_site_type_symbol
    _atom_site_label
    _atom_site_fract_x
    _atom_site_fract_y
    _atom_site_fract_z
    _atom_site_U_iso_or_equiv
    _atom_site_adp_type
    _atom_site_calc_flag
    _atom_site_refinement_flags
    _atom_site_occupancy
    _atom_site_symmetry_multiplicity
    _atom_site_disorder_assembly
    _atom_site_disorder_group
    N N4 -0.00150(17) 0.67033(16) 0.44581(13) 0.0415(5) Uani d . 1 1 . .
    C C32 -0.0207(2) 0.57119(19) 0.41187(14) 0.0369(5) Uani d . 1 1 . .
    C C33 0.08424(19) 0.57566(18) 0.41020(14) 0.0364(5) Uani d . 1 1 . .
    N N3 0.16847(17) 0.68218(15) 0.44370(13) 0.0385(5) Uani d . 1 1 . .
    O O8 0.17051(17) 0.83549(14) 0.48946(14) 0.0570(5) Uani d . 1 1 . .
    C C28 0.0874(2) 0.48615(19) 0.37778(15) 0.0395(6) Uani d . 1 1 . .
    C C31 -0.1238(2) 0.4749(2) 0.38319(16) 0.0435(6) Uani d . 1 1 . .
    H H31 -0.1924 0.4704 0.3874 0.052 Uiso calc R 1 1 . .
    N N7 0.49747(19) 1.00469(17) 0.19708(15) 0.0473(6) Uani d . 1 1 . .
    O O7 0.18151(18) 0.41080(18) 0.31586(14) 0.0672(6) Uani d . 1 1 . .
    C C42 0.2215(2) 0.7413(2) 0.18920(16) 0.0443(6) Uani d . 1 1 . .
    H H42 0.1596 0.7347 0.1391 0.053 Uiso calc R 1 1 . .
    C C37 0.2891(2) 0.7362(2) 0.44727(16) 0.0428(6) Uani d . 1 1 . .
    H H37A 0.3301 0.7020 0.4770 0.051 Uiso calc R 1 1 . .
    H H37B 0.3280 0.8065 0.4859 0.051 Uiso calc R 1 1 . .
    C C43 0.2089(2) 0.7316(2) 0.27565(17) 0.0438(6) Uani d . 1 1 . .
    H H43 0.1387 0.7191 0.2824 0.053 Uiso calc R 1 1 . .
    C C48 0.4438(3) 0.8462(3) -0.0169(2) 0.0594(8) Uani d . 1 1 . .
    H H48 0.5087 0.8993 -0.0237 0.071 Uiso calc R 1 1 . .
    N N8 0.6348(2) 0.9740(3) 0.1776(2) 0.0751(8) Uani d . 1 1 . .
    C C38 0.29870(19) 0.74027(18) 0.35088(15) 0.0376(5) Uani d . 1 1 . .
    C C51 0.6010(2) 1.0861(3) 0.2611(2) 0.0578(8) Uani d . 1 1 . .
    C C30 -0.1222(2) 0.3874(2) 0.34885(16) 0.0452(6) Uani d . 1 1 . .
    H H30 -0.1916 0.3241 0.3266 0.054 Uiso calc R 1 1 . .
    C C47 0.3581(3) 0.7671(3) -0.0945(2) 0.0671(9) Uani d . 1 1 . .
    H H47 0.3653 0.7662 -0.1530 0.081 Uiso calc R 1 1 . .
    C C41 0.3261(2) 0.76074(19) 0.17754(16) 0.0420(6) Uani d . 1 1 . .
    O O9 0.61870(19) 1.16176(18) 0.31497(16) 0.0799(8) Uani d . 1 1 . .
    C C34 0.1098(2) 0.73142(19) 0.46168(16) 0.0410(6) Uani d . 1 1 . .
    O O6 0.29152(18) 0.54126(19) 0.44628(16) 0.0711(6) Uani d . 1 1 . .
    C C49 0.4348(2) 0.8478(2) 0.07188(18) 0.0464(6) Uani d . 1 1 . .
    C C52 0.1984(2) 0.4840(2) 0.38488(18) 0.0459(6) Uani d . 1 1 . .
    C C50 0.5237(2) 0.9410(2) 0.15017(18) 0.0494(7) Uani d . 1 1 . .
    C C44 0.3379(2) 0.7675(2) 0.08353(17) 0.0448(6) Uani d . 1 1 . .
    C C40 0.4155(2) 0.7680(2) 0.25316(18) 0.0497(7) Uani d . 1 1 . .
    H H40 0.4858 0.7804 0.2467 0.060 Uiso calc R 1 1 . .
    O O10 0.68645(17) 1.0687(2) 0.25039(17) 0.0800(7) Uani d . 1 1 . .
    C C39 0.4018(2) 0.7572(2) 0.33852(17) 0.0478(6) Uani d . 1 1 . .
    H H39 0.4626 0.7614 0.3881 0.057 Uiso calc R 1 1 . .
    C C29 -0.0186(2) 0.3911(2) 0.34652(16) 0.0463(6) Uani d . 1 1 . .
    H H29 -0.0198 0.3304 0.3241 0.056 Uiso calc R 1 1 . .
    C C45 0.2510(3) 0.6889(2) 0.00359(18) 0.0566(7) Uani d . 1 1 . .
    H H45 0.1853 0.6356 0.0093 0.068 Uiso calc R 1 1 . .
    C C27 0.2871(3) 0.4091(3) 0.3154(3) 0.0810(11) Uani d . 1 1 . .
    H H27A 0.3425 0.4753 0.3115 0.121 Uiso calc R 1 1 . .
    H H27B 0.2674 0.3564 0.2624 0.121 Uiso calc R 1 1 . .
    H H27C 0.3210 0.3945 0.3721 0.121 Uiso calc R 1 1 . .
    C C46 0.2609(3) 0.6887(3) -0.0840(2) 0.0695(9) Uani d . 1 1 . .
    H H46 0.2018 0.6357 -0.1360 0.083 Uiso calc R 1 1 . .
    C C36 0.1841(5) 1.0009(3) 0.5278(4) 0.1106(17) Uani d . 1 1 . .
    H H36A 0.2514 1.0233 0.5836 0.166 Uiso calc R 1 1 . .
    H H36B 0.1417 1.0355 0.5371 0.166 Uiso calc R 1 1 . .
    H H36C 0.2093 1.0174 0.4761 0.166 Uiso calc R 1 1 . .
    C C35 0.1068(3) 0.8872(2) 0.5069(3) 0.0742(10) Uani d . 1 1 . .
    H H35A 0.0828 0.8698 0.5596 0.089 Uiso calc R 1 1 . .
    H H35B 0.0369 0.8646 0.4522 0.089 Uiso calc R 1 1 . .
    C C6 -0.2024(2) 0.0933(2) 1.01931(18) 0.0485(6) Uani d . 1 1 . .
    H H6A -0.2768 0.0794 1.0165 0.058 Uiso calc R 1 1 . .
    C C4 0.0015(3) 0.1616(2) 1.10673(19) 0.0530(7) Uani d . 1 1 . .
    H H4 0.0630 0.1938 1.1644 0.064 Uiso calc R 1 1 . .
    N N2 -0.26434(18) 0.01972(18) 0.84744(14) 0.0486(5) Uani d . 1 1 . .
    C C8 -0.0689(2) 0.08916(19) 0.94074(16) 0.0406(6) Uani d . 1 1 . .
    C C13 0.0667(2) 0.1405(2) 0.77654(16) 0.0435(6) Uani d . 1 1 . .
    N N5 0.1701(2) 0.28881(17) 0.50981(15) 0.0489(6) Uani d . 1 1 . .
    C C2 0.1521(2) 0.1676(2) 1.04685(18) 0.0517(7) Uani d . 1 1 . .
    N N1 -0.08666(17) 0.05155(17) 0.84652(14) 0.0442(5) Uani d . 1 1 . .
    O O3 -0.24105(17) -0.0311(2) 0.70583(13) 0.0698(7) Uani d . 1 1 . .
    C C23 0.4272(2) 0.5237(2) 0.6411(2) 0.0602(8) Uani d . 1 1 . .
    H H23 0.4493 0.5274 0.5889 0.072 Uiso calc R 1 1 . .
    C C7 -0.1820(2) 0.06830(19) 0.93793(17) 0.0409(6) Uani d . 1 1 . .
    C C19 0.3071(2) 0.4216(2) 0.72559(18) 0.0483(6) Uani d . 1 1 . .
    C C20 0.3596(3) 0.5141(3) 0.7955(2) 0.0615(8) Uani d . 1 1 . .
    H H20 0.3371 0.5124 0.8474 0.074 Uiso calc R 1 1 . .
    O O2 0.17589(17) 0.1522(2) 0.97154(14) 0.0765(7) Uani d . 1 1 . .
    O O4 0.2578(2) 0.22670(19) 0.44503(18) 0.0806(7) Uani d . 1 1 . .
    C C10 -0.3664(3) -0.0870(3) 0.6532(2) 0.0675(9) Uani d . 1 1 . .
    H H10A -0.4086 -0.1139 0.6945 0.081 Uiso calc R 1 1 . .
    H H10B -0.3860 -0.1448 0.6042 0.081 Uiso calc R 1 1 . .
    C C17 0.1361(2) 0.3196(2) 0.77355(18) 0.0493(6) Uani d . 1 1 . .
    H H17 0.1300 0.3789 0.7849 0.059 Uiso calc R 1 1 . .
    C C18 0.0615(2) 0.2311(2) 0.79280(17) 0.0464(6) Uani d . 1 1 . .
    H H18 0.0067 0.2322 0.8171 0.056 Uiso calc R 1 1 . .
    C C16 0.2204(2) 0.3224(2) 0.73761(16) 0.0458(6) Uani d . 1 1 . .
    C C26 0.1515(3) 0.2183(2) 0.4336(2) 0.0660(9) Uani d . 1 1 . .
    O O5 0.0632(2) 0.1582(2) 0.36806(18) 0.0934(9) Uani d . 1 1 . .
    C C24 0.3419(2) 0.4284(2) 0.64672(19) 0.0492(6) Uani d . 1 1 . .
    C C3 0.0267(2) 0.13857(19) 1.02678(17) 0.0431(6) Uani d . 1 1 . .
    C C9 -0.2031(2) 0.0113(2) 0.79755(17) 0.0475(6) Uani d . 1 1 . .
    C C14 0.1498(2) 0.1413(2) 0.73955(19) 0.0513(7) Uani d . 1 1 . .
    H H14 0.1548 0.0815 0.7278 0.062 Uiso calc R 1 1 . .
    C C11 -0.3998(3) -0.0156(3) 0.6118(3) 0.0865(11) Uani d . 1 1 . .
    H H11A -0.3826 0.0401 0.6609 0.130 Uiso calc R 1 1 . .
    H H11B -0.4822 -0.0521 0.5752 0.130 Uiso calc R 1 1 . .
    H H11C -0.3563 0.0119 0.5723 0.130 Uiso calc R 1 1 . .
    C C12 -0.0084(2) 0.0423(2) 0.80109(18) 0.0468(6) Uani d . 1 1 . .
    H H12A -0.0559 -0.0134 0.7441 0.056 Uiso calc R 1 1 . .
    H H12B 0.0429 0.0233 0.8426 0.056 Uiso calc R 1 1 . .
    C C25 0.2861(2) 0.3394(2) 0.56306(19) 0.0495(6) Uani d . 1 1 . .
    C C5 -0.1081(3) 0.1391(2) 1.10392(19) 0.0549(7) Uani d . 1 1 . .
    H H5 -0.1195 0.1547 1.1591 0.066 Uiso calc R 1 1 . .
    N N6 0.3451(2) 0.3062(2) 0.5304(2) 0.0703(7) Uani d . 1 1 . .
    C C15 0.2251(2) 0.2304(2) 0.7201(2) 0.0537(7) Uani d . 1 1 . .
    H H15 0.2792 0.2291 0.6952 0.064 Uiso calc R 1 1 . .
    O O1 0.2246(2) 0.1998(3) 1.12383(17) 0.1087(11) Uani d . 1 1 . .
    C C21 0.4437(3) 0.6082(3) 0.7900(3) 0.0750(10) Uani d . 1 1 . .
    H H21 0.4763 0.6679 0.8375 0.090 Uiso calc R 1 1 . .
    C C1 0.2946(3) 0.1770(3) 0.9835(3) 0.0774(10) Uani d . 1 1 . .
    H H1A 0.3383 0.2472 0.9805 0.116 Uiso calc R 1 1 . .
    H H1B 0.2935 0.1310 0.9346 0.116 Uiso calc R 1 1 . .
    H H1C 0.3311 0.1693 1.0434 0.116 Uiso calc R 1 1 . .
    C C22 0.4786(3) 0.6127(3) 0.7140(3) 0.0754(10) Uani d . 1 1 . .
    H H22 0.5364 0.6751 0.7111 0.091 Uiso calc R 1 1 . .
    O O12 0.7580(4) 0.5278(3) 0.8989(2) 0.1270(12) Uani d . 1 1 . .
    O O11 0.9139(5) 0.5926(4) 1.0263(3) 0.177(2) Uani d . 1 1 . .
    C C55 0.8719(6) 0.5628(3) 0.9449(3) 0.1081(17) Uani d . 1 1 . .
    C C56 0.9303(4) 0.5469(4) 0.8823(4) 0.1221(18) Uani d . 1 1 . .
    H H56A 0.9792 0.6121 0.8723 0.183 Uiso calc R 1 1 . .
    H H56B 0.8722 0.5002 0.8233 0.183 Uiso calc R 1 1 . .
    H H56C 0.9777 0.5180 0.9106 0.183 Uiso calc R 1 1 . .
    C C53 0.5742(6) 0.4463(7) 0.9154(5) 0.155(3) Uani d . 1 1 . .
    H H53A 0.5438 0.4311 0.8481 0.233 Uiso calc R 1 1 . .
    H H53B 0.5218 0.4571 0.9398 0.233 Uiso calc R 1 1 . .
    H H53C 0.5814 0.3892 0.9340 0.233 Uiso calc R 1 1 . .
    C C54 0.6848(8) 0.5360(6) 0.9508(5) 0.173(3) Uani d . 1 1 . .
    H H54A 0.7225 0.5442 1.0170 0.207 Uiso calc R 1 1 . .
    H H54B 0.6761 0.5963 0.9440 0.207 Uiso calc R 1 1 . .
    H H5A 0.109(3) 0.300(2) 0.523(2) 0.056(8) Uiso d . 1 1 . .
    H H7 0.428(3) 1.002(3) 0.187(2) 0.077(11) Uiso d . 1 1 . .
loop_
    _atom_site_aniso_label
    _atom_site_aniso_U_11
    _atom_site_aniso_U_22
    _atom_site_aniso_U_33
    _atom_site_aniso_U_12
    _atom_site_aniso_U_13
    _atom_site_aniso_U_23
    N4 0.0429(11) 0.0436(12) 0.0375(10) 0.0196(10) 0.0170(9) 0.0104(9)
    C32 0.0370(12) 0.0442(14) 0.0270(10) 0.0173(11) 0.0119(9) 0.0113(9)
    C33 0.0349(12) 0.0399(13) 0.0249(10) 0.0112(10) 0.0105(9) 0.0079(9)
    N3 0.0388(10) 0.0372(11) 0.0351(10) 0.0133(9) 0.0161(8) 0.0105(8)
    O8 0.0601(11) 0.0383(10) 0.0667(12) 0.0179(9) 0.0269(10) 0.0105(9)
    C28 0.0426(13) 0.0478(14) 0.0285(11) 0.0216(11) 0.0146(10) 0.0106(10)
    C31 0.0325(12) 0.0511(16) 0.0357(11) 0.0123(11) 0.0112(9) 0.0112(11)
    N7 0.0376(12) 0.0498(13) 0.0492(12) 0.0155(10) 0.0188(10) 0.0125(10)
    O7 0.0651(12) 0.0872(16) 0.0610(12) 0.0477(12) 0.0256(10) 0.0071(11)
    C42 0.0390(13) 0.0466(14) 0.0389(12) 0.0161(11) 0.0103(10) 0.0139(11)
    C37 0.0346(12) 0.0436(14) 0.0382(12) 0.0106(11) 0.0120(10) 0.0096(10)
    C43 0.0335(12) 0.0492(15) 0.0442(13) 0.0156(11) 0.0147(10) 0.0158(11)
    C48 0.0737(19) 0.083(2) 0.0556(16) 0.0522(18) 0.0419(15) 0.0360(16)
    N8 0.0481(14) 0.094(2) 0.0837(18) 0.0316(15) 0.0321(13) 0.0201(16)
    C38 0.0341(12) 0.0331(12) 0.0367(11) 0.0103(10) 0.0116(9) 0.0081(9)
    C51 0.0402(14) 0.0634(19) 0.0542(16) 0.0102(14) 0.0198(12) 0.0218(15)
    C30 0.0388(13) 0.0422(14) 0.0365(12) 0.0087(11) 0.0094(10) 0.0056(10)
    C47 0.104(2) 0.085(2) 0.0452(16) 0.064(2) 0.0411(17) 0.0250(16)
    C41 0.0470(14) 0.0376(13) 0.0414(12) 0.0184(11) 0.0192(11) 0.0136(10)
    O9 0.0623(14) 0.0657(15) 0.0689(14) 0.0020(11) 0.0222(11) -0.0045(12)
    C34 0.0468(14) 0.0383(13) 0.0331(11) 0.0172(11) 0.0145(10) 0.0093(10)
    O6 0.0507(12) 0.0819(16) 0.0742(14) 0.0383(12) 0.0080(11) 0.0090(12)
    C49 0.0532(15) 0.0574(16) 0.0476(14) 0.0356(13) 0.0277(12) 0.0212(12)
    C52 0.0474(15) 0.0520(15) 0.0438(13) 0.0271(13) 0.0179(12) 0.0180(12)
    C50 0.0459(14) 0.0658(18) 0.0513(14) 0.0302(13) 0.0284(12) 0.0306(13)
    C44 0.0561(15) 0.0480(15) 0.0413(13) 0.0305(13) 0.0230(11) 0.0172(11)
    C40 0.0442(14) 0.0674(18) 0.0489(14) 0.0315(13) 0.0232(12) 0.0240(13)
    O10 0.0391(11) 0.0911(17) 0.0845(16) 0.0140(11) 0.0207(11) 0.0165(13)
    C39 0.0394(13) 0.0599(17) 0.0413(13) 0.0225(12) 0.0133(10) 0.0167(12)
    C29 0.0507(14) 0.0424(14) 0.0356(12) 0.0166(12) 0.0142(11) 0.0041(10)
    C45 0.0722(19) 0.0518(17) 0.0434(14) 0.0287(15) 0.0201(13) 0.0149(12)
    C27 0.077(2) 0.112(3) 0.083(2) 0.064(2) 0.0418(19) 0.019(2)
    C46 0.102(3) 0.065(2) 0.0442(15) 0.0459(19) 0.0233(15) 0.0082(14)
    C36 0.149(4) 0.055(2) 0.148(4) 0.045(2) 0.091(4) 0.024(2)
    C35 0.090(2) 0.0496(18) 0.095(2) 0.0353(17) 0.050(2) 0.0159(17)
    C6 0.0527(15) 0.0542(16) 0.0526(15) 0.0314(13) 0.0281(12) 0.0185(12)
    C4 0.0603(17) 0.0525(16) 0.0419(13) 0.0269(14) 0.0165(12) 0.0059(12)
    N2 0.0444(12) 0.0584(14) 0.0462(12) 0.0263(11) 0.0188(9) 0.0145(10)
    C8 0.0462(13) 0.0383(13) 0.0439(13) 0.0229(11) 0.0213(11) 0.0130(10)
    C13 0.0476(14) 0.0560(16) 0.0361(12) 0.0314(12) 0.0168(10) 0.0151(11)
    N5 0.0532(13) 0.0457(13) 0.0501(12) 0.0236(11) 0.0251(11) 0.0060(10)
    C2 0.0480(15) 0.0460(15) 0.0494(15) 0.0205(13) 0.0099(12) 0.0015(12)
    N1 0.0410(11) 0.0545(13) 0.0408(11) 0.0247(10) 0.0177(9) 0.0129(9)
    O3 0.0498(11) 0.1100(18) 0.0404(10) 0.0368(12) 0.0126(8) 0.0065(10)
    C23 0.0451(15) 0.0601(18) 0.0777(19) 0.0260(14) 0.0231(14) 0.0257(16)
    C7 0.0454(13) 0.0412(13) 0.0443(13) 0.0249(11) 0.0191(11) 0.0187(11)
    C19 0.0442(14) 0.0562(16) 0.0476(14) 0.0297(13) 0.0115(11) 0.0160(12)
    C20 0.0601(17) 0.066(2) 0.0509(16) 0.0313(16) 0.0114(13) 0.0073(14)
    O2 0.0433(11) 0.124(2) 0.0536(11) 0.0380(12) 0.0153(9) 0.0127(12)
    O4 0.0998(18) 0.0762(16) 0.0925(17) 0.0526(14) 0.0595(15) 0.0127(13)
    C10 0.0561(17) 0.077(2) 0.0543(16) 0.0256(17) 0.0137(14) 0.0107(15)
    C17 0.0638(17) 0.0565(16) 0.0459(14) 0.0404(14) 0.0254(12) 0.0171(12)
    C18 0.0535(15) 0.0652(17) 0.0416(13) 0.0415(14) 0.0238(11) 0.0201(12)
    C16 0.0490(14) 0.0590(16) 0.0368(12) 0.0329(13) 0.0142(11) 0.0152(11)
    C26 0.085(2) 0.0547(18) 0.0666(19) 0.0336(17) 0.0434(18) 0.0087(16)
    O5 0.1028(19) 0.0788(17) 0.0718(15) 0.0287(15) 0.0355(14) -0.0206(13)
    C24 0.0394(13) 0.0524(16) 0.0566(15) 0.0226(12) 0.0185(11) 0.0143(13)
    C3 0.0470(14) 0.0386(13) 0.0451(13) 0.0229(11) 0.0157(11) 0.0105(11)
    C9 0.0438(14) 0.0573(16) 0.0435(13) 0.0254(13) 0.0177(11) 0.0130(12)
    C14 0.0632(17) 0.0549(16) 0.0604(16) 0.0407(14) 0.0342(14) 0.0215(13)
    C11 0.065(2) 0.082(3) 0.092(3) 0.0233(19) 0.0231(19) 0.026(2)
    C12 0.0454(14) 0.0538(16) 0.0454(13) 0.0269(12) 0.0200(11) 0.0071(12)
    C25 0.0497(15) 0.0544(16) 0.0561(15) 0.0286(13) 0.0284(13) 0.0212(13)
    C5 0.0701(18) 0.0612(18) 0.0462(14) 0.0372(15) 0.0302(13) 0.0154(13)
    N6 0.0742(17) 0.0773(18) 0.0840(18) 0.0489(15) 0.0430(15) 0.0210(15)
    C15 0.0577(16) 0.0594(17) 0.0657(17) 0.0365(14) 0.0371(14) 0.0228(14)
    O1 0.0606(15) 0.167(3) 0.0615(15) 0.0483(17) 0.0000(12) -0.0188(16)
    C21 0.0578(19) 0.056(2) 0.083(2) 0.0224(16) 0.0038(17) -0.0044(17)
    C1 0.0463(17) 0.103(3) 0.080(2) 0.0350(18) 0.0241(15) 0.018(2)
    C22 0.0520(18) 0.055(2) 0.102(3) 0.0182(15) 0.0180(18) 0.0210(19)
    O12 0.140(3) 0.168(4) 0.0779(19) 0.083(3) 0.036(2) 0.029(2)
    O11 0.254(5) 0.171(4) 0.086(2) 0.140(4) -0.012(3) -0.009(2)
    C55 0.154(5) 0.068(3) 0.065(2) 0.047(3) 0.002(3) 0.015(2)
    C56 0.106(4) 0.123(4) 0.113(4) 0.043(3) 0.021(3) 0.053(3)
    C53 0.157(6) 0.219(8) 0.154(5) 0.149(6) 0.054(5) 0.034(5)
    C54 0.221(8) 0.181(7) 0.127(5) 0.102(7) 0.081(6) 0.015(5)
_geom_special_details
;
All e.s.d.'s (except the e.s.d. in the dihedral angle between two l.s. planes)
are estimated using the full covariance matrix. The cell e.s.d.'s are taken
into account individually in the estimation of e.s.d.'s in distances, angles
and torsion angles; correlations between e.s.d.'s in cell parameters are only
used when they are defined by crystal symmetry. An approximate (isotropic)
treatment of cell e.s.d.'s is used for estimating e.s.d.'s involving l.s.
planes.
;
loop_
    _geom_bond_atom_site_label_1
    _geom_bond_atom_site_label_2
    _geom_bond_site_symmetry_2
    _geom_bond_distance
    _geom_bond_publ_flag
    N4 C34 . 1.310(3) ?
    N4 C32 . 1.400(3) ?
    C32 C31 . 1.404(3) ?
    C32 C33 . 1.412(3) ?
    C33 C28 . 1.404(4) ?
    C33 N3 . 1.413(3) ?
    N3 C34 . 1.368(3) ?
    N3 C37 . 1.458(3) ?
    O8 C34 . 1.345(3) ?
    O8 C35 . 1.456(4) ?
    C28 C29 . 1.409(3) ?
    C28 C52 . 1.505(4) ?
    C31 C30 . 1.373(4) ?
    C31 H31 . 0.9300 ?
    N7 C50 . 1.367(4) ?
    N7 C51 . 1.380(4) ?
    N7 H7 . 0.90(4) ?
    O7 C52 . 1.337(3) ?
    O7 C27 . 1.456(4) ?
    C42 C41 . 1.393(4) ?
    C42 C43 . 1.398(3) ?
    C42 H42 . 0.9300 ?
    C37 C38 . 1.526(3) ?
    C37 H37A . 0.9700 ?
    C37 H37B . 0.9700 ?
    C43 C38 . 1.376(4) ?
    C43 H43 . 0.9300 ?
    C48 C47 . 1.379(5) ?
    C48 C49 . 1.402(4) ?
    C48 H48 . 0.9300 ?
    N8 C50 . 1.288(4) ?
    N8 O10 . 1.454(4) ?
    C38 C39 . 1.388(3) ?
    C51 O9 . 1.219(4) ?
    C51 O10 . 1.352(4) ?
    C30 C29 . 1.403(4) ?
    C30 H30 . 0.9300 ?
    C47 C46 . 1.388(5) ?
    C47 H47 . 0.9300 ?
    C41 C40 . 1.384(4) ?
    C41 C44 . 1.504(3) ?
    O6 C52 . 1.201(3) ?
    C49 C44 . 1.407(4) ?
    C49 C50 . 1.487(4) ?
    C44 C45 . 1.400(4) ?
    C40 C39 . 1.389(4) ?
    C40 H40 . 0.9300 ?
    C39 H39 . 0.9300 ?
    C29 H29 . 0.9300 ?
    C45 C46 . 1.388(4) ?
    C45 H45 . 0.9300 ?
    C27 H27A . 0.9600 ?
    C27 H27B . 0.9600 ?
    C27 H27C . 0.9600 ?
    C46 H46 . 0.9300 ?
    C36 C35 . 1.485(5) ?
    C36 H36A . 0.9600 ?
    C36 H36B . 0.9600 ?
    C36 H36C . 0.9600 ?
    C35 H35A . 0.9700 ?
    C35 H35B . 0.9700 ?
    C6 C5 . 1.387(4) ?
    C6 C7 . 1.406(4) ?
    C6 H6A . 0.9300 ?
    C4 C5 . 1.367(4) ?
    C4 C3 . 1.416(4) ?
    C4 H4 . 0.9300 ?
    N2 C9 . 1.318(3) ?
    N2 C7 . 1.389(3) ?
    C8 C3 . 1.408(4) ?
    C8 N1 . 1.412(3) ?
    C8 C7 . 1.420(3) ?
    C13 C18 . 1.388(4) ?
    C13 C14 . 1.400(3) ?
    C13 C12 . 1.524(4) ?
    N5 C25 . 1.357(4) ?
    N5 C26 . 1.380(4) ?
    N5 H5A . 1.00(3) ?
    C2 O1 . 1.193(3) ?
    C2 O2 . 1.313(3) ?
    C2 C3 . 1.495(4) ?
    N1 C9 . 1.359(3) ?
    N1 C12 . 1.476(3) ?
    O3 C9 . 1.335(3) ?
    O3 C10 . 1.450(4) ?
    C23 C22 . 1.399(5) ?
    C23 C24 . 1.411(4) ?
    C23 H23 . 0.9300 ?
    C19 C20 . 1.407(4) ?
    C19 C24 . 1.416(4) ?
    C19 C16 . 1.496(4) ?
    C20 C21 . 1.392(5) ?
    C20 H20 . 0.9300 ?
    O2 C1 . 1.445(4) ?
    O4 C26 . 1.359(4) ?
    O4 N6 . 1.454(4) ?
    C10 C11 . 1.465(6) ?
    C10 H10A . 0.9700 ?
    C10 H10B . 0.9700 ?
    C17 C18 . 1.383(4) ?
    C17 C16 . 1.396(4) ?
    C17 H17 . 0.9300 ?
    C18 H18 . 0.9300 ?
    C16 C15 . 1.407(4) ?
    C26 O5 . 1.206(4) ?
    C24 C25 . 1.490(4) ?
    C14 C15 . 1.394(4) ?
    C14 H14 . 0.9300 ?
    C11 H11A . 0.9600 ?
    C11 H11B . 0.9600 ?
    C11 H11C . 0.9600 ?
    C12 H12A . 0.9700 ?
    C12 H12B . 0.9700 ?
    C25 N6 . 1.298(4) ?
    C5 H5 . 0.9300 ?
    C15 H15 . 0.9300 ?
    C21 C22 . 1.373(5) ?
    C21 H21 . 0.9300 ?
    C1 H1A . 0.9600 ?
    C1 H1B . 0.9600 ?
    C1 H1C . 0.9600 ?
    C22 H22 . 0.9300 ?
    O12 C55 . 1.336(6) ?
    O12 C54 . 1.478(8) ?
    O11 C55 . 1.164(5) ?
    C55 C56 . 1.474(8) ?
    C56 H56A . 0.9600 ?
    C56 H56B . 0.9600 ?
    C56 H56C . 0.9600 ?
    C53 C54 . 1.403(9) ?
    C53 H53A . 0.9600 ?
    C53 H53B . 0.9600 ?
    C53 H53C . 0.9600 ?
    C54 H54A . 0.9700 ?
    C54 H54B . 0.9700 ?
loop_
    _geom_angle_atom_site_label_1
    _geom_angle_atom_site_label_2
    _geom_angle_atom_site_label_3
    _geom_angle_site_symmetry_1
    _geom_angle_site_symmetry_3
    _geom_angle
    _geom_angle_publ_flag
    C34 N4 C32 . . 104.0(2) ?
    N4 C32 C31 . . 129.7(2) ?
    N4 C32 C33 . . 110.76(19) ?
    C31 C32 C33 . . 119.5(2) ?
    C28 C33 C32 . . 121.6(2) ?
    C28 C33 N3 . . 134.1(2) ?
    C32 C33 N3 . . 104.3(2) ?
    C34 N3 C33 . . 105.87(19) ?
    C34 N3 C37 . . 123.7(2) ?
    C33 N3 C37 . . 129.9(2) ?
    C34 O8 C35 . . 116.7(2) ?
    C33 C28 C29 . . 117.4(2) ?
    C33 C28 C52 . . 124.0(2) ?
    C29 C28 C52 . . 118.2(2) ?
    C30 C31 C32 . . 119.2(2) ?
    C30 C31 H31 . . 120.4 ?
    C32 C31 H31 . . 120.4 ?
    C50 N7 C51 . . 108.3(2) ?
    C50 N7 H7 . . 129(2) ?
    C51 N7 H7 . . 122(2) ?
    C52 O7 C27 . . 115.1(2) ?
    C41 C42 C43 . . 120.5(2) ?
    C41 C42 H42 . . 119.7 ?
    C43 C42 H42 . . 119.7 ?
    N3 C37 C38 . . 113.43(18) ?
    N3 C37 H37A . . 108.9 ?
    C38 C37 H37A . . 108.9 ?
    N3 C37 H37B . . 108.9 ?
    C38 C37 H37B . . 108.9 ?
    H37A C37 H37B . . 107.7 ?
    C38 C43 C42 . . 121.1(2) ?
    C38 C43 H43 . . 119.5 ?
    C42 C43 H43 . . 119.5 ?
    C47 C48 C49 . . 121.1(3) ?
    C47 C48 H48 . . 119.4 ?
    C49 C48 H48 . . 119.4 ?
    C50 N8 O10 . . 104.1(3) ?
    C43 C38 C39 . . 118.3(2) ?
    C43 C38 C37 . . 121.8(2) ?
    C39 C38 C37 . . 119.8(2) ?
    O9 C51 O10 . . 124.3(3) ?
    O9 C51 N7 . . 130.4(3) ?
    O10 C51 N7 . . 105.3(3) ?
    C31 C30 C29 . . 121.6(2) ?
    C31 C30 H30 . . 119.2 ?
    C29 C30 H30 . . 119.2 ?
    C48 C47 C46 . . 119.0(3) ?
    C48 C47 H47 . . 120.5 ?
    C46 C47 H47 . . 120.5 ?
    C40 C41 C42 . . 118.1(2) ?
    C40 C41 C44 . . 121.5(2) ?
    C42 C41 C44 . . 120.3(2) ?
    N4 C34 O8 . . 127.7(3) ?
    N4 C34 N3 . . 115.0(2) ?
    O8 C34 N3 . . 117.2(2) ?
    C48 C49 C44 . . 120.2(3) ?
    C48 C49 C50 . . 118.1(2) ?
    C44 C49 C50 . . 121.4(2) ?
    O6 C52 O7 . . 123.9(3) ?
    O6 C52 C28 . . 123.6(2) ?
    O7 C52 C28 . . 112.5(2) ?
    N8 C50 N7 . . 112.5(3) ?
    N8 C50 C49 . . 123.6(3) ?
    N7 C50 C49 . . 123.8(2) ?
    C45 C44 C49 . . 117.7(2) ?
    C45 C44 C41 . . 119.2(2) ?
    C49 C44 C41 . . 123.1(2) ?
    C41 C40 C39 . . 121.0(2) ?
    C41 C40 H40 . . 119.5 ?
    C39 C40 H40 . . 119.5 ?
    C51 O10 N8 . . 109.8(2) ?
    C38 C39 C40 . . 120.9(2) ?
    C38 C39 H39 . . 119.5 ?
    C40 C39 H39 . . 119.5 ?
    C30 C29 C28 . . 120.6(2) ?
    C30 C29 H29 . . 119.7 ?
    C28 C29 H29 . . 119.7 ?
    C46 C45 C44 . . 121.4(3) ?
    C46 C45 H45 . . 119.3 ?
    C44 C45 H45 . . 119.3 ?
    O7 C27 H27A . . 109.5 ?
    O7 C27 H27B . . 109.5 ?
    H27A C27 H27B . . 109.5 ?
    O7 C27 H27C . . 109.5 ?
    H27A C27 H27C . . 109.5 ?
    H27B C27 H27C . . 109.5 ?
    C45 C46 C47 . . 120.5(3) ?
    C45 C46 H46 . . 119.7 ?
    C47 C46 H46 . . 119.7 ?
    C35 C36 H36A . . 109.5 ?
    C35 C36 H36B . . 109.5 ?
    H36A C36 H36B . . 109.5 ?
    C35 C36 H36C . . 109.5 ?
    H36A C36 H36C . . 109.5 ?
    H36B C36 H36C . . 109.5 ?
    O8 C35 C36 . . 109.0(3) ?
    O8 C35 H35A . . 109.9 ?
    C36 C35 H35A . . 109.9 ?
    O8 C35 H35B . . 109.9 ?
    C36 C35 H35B . . 109.9 ?
    H35A C35 H35B . . 108.3 ?
    C5 C6 C7 . . 118.0(2) ?
    C5 C6 H6A . . 121.0 ?
    C7 C6 H6A . . 121.0 ?
    C5 C4 C3 . . 123.7(3) ?
    C5 C4 H4 . . 118.1 ?
    C3 C4 H4 . . 118.1 ?
    C9 N2 C7 . . 103.8(2) ?
    C3 C8 N1 . . 136.7(2) ?
    C3 C8 C7 . . 119.5(2) ?
    N1 C8 C7 . . 103.9(2) ?
    C18 C13 C14 . . 117.9(2) ?
    C18 C13 C12 . . 123.8(2) ?
    C14 C13 C12 . . 118.3(2) ?
    C25 N5 C26 . . 108.1(3) ?
    C25 N5 H5A . . 126.5(16) ?
    C26 N5 H5A . . 125.4(17) ?
    O1 C2 O2 . . 122.1(3) ?
    O1 C2 C3 . . 124.0(3) ?
    O2 C2 C3 . . 113.9(2) ?
    C9 N1 C8 . . 106.07(19) ?
    C9 N1 C12 . . 121.2(2) ?
    C8 N1 C12 . . 132.5(2) ?
    C9 O3 C10 . . 118.6(2) ?
    C22 C23 C24 . . 120.0(3) ?
    C22 C23 H23 . . 120.0 ?
    C24 C23 H23 . . 120.0 ?
    N2 C7 C6 . . 127.0(2) ?
    N2 C7 C8 . . 111.1(2) ?
    C6 C7 C8 . . 121.9(2) ?
    C20 C19 C24 . . 116.7(3) ?
    C20 C19 C16 . . 119.8(2) ?
    C24 C19 C16 . . 123.4(2) ?
    C21 C20 C19 . . 122.6(3) ?
    C21 C20 H20 . . 118.7 ?
    C19 C20 H20 . . 118.7 ?
    C2 O2 C1 . . 118.2(2) ?
    C26 O4 N6 . . 109.2(2) ?
    O3 C10 C11 . . 108.5(3) ?
    O3 C10 H10A . . 110.0 ?
    C11 C10 H10A . . 110.0 ?
    O3 C10 H10B . . 110.0 ?
    C11 C10 H10B . . 110.0 ?
    H10A C10 H10B . . 108.4 ?
    C18 C17 C16 . . 121.8(3) ?
    C18 C17 H17 . . 119.1 ?
    C16 C17 H17 . . 119.1 ?
    C17 C18 C13 . . 121.2(2) ?
    C17 C18 H18 . . 119.4 ?
    C13 C18 H18 . . 119.4 ?
    C17 C16 C15 . . 117.1(2) ?
    C17 C16 C19 . . 120.7(3) ?
    C15 C16 C19 . . 122.0(2) ?
    O5 C26 O4 . . 123.2(3) ?
    O5 C26 N5 . . 131.0(3) ?
    O4 C26 N5 . . 105.8(3) ?
    C23 C24 C19 . . 120.7(3) ?
    C23 C24 C25 . . 116.2(2) ?
    C19 C24 C25 . . 122.9(2) ?
    C8 C3 C4 . . 116.5(2) ?
    C8 C3 C2 . . 129.0(2) ?
    C4 C3 C2 . . 114.5(2) ?
    N2 C9 O3 . . 128.1(2) ?
    N2 C9 N1 . . 115.2(2) ?
    O3 C9 N1 . . 116.7(2) ?
    C15 C14 C13 . . 120.9(3) ?
    C15 C14 H14 . . 119.5 ?
    C13 C14 H14 . . 119.5 ?
    C10 C11 H11A . . 109.5 ?
    C10 C11 H11B . . 109.5 ?
    H11A C11 H11B . . 109.5 ?
    C10 C11 H11C . . 109.5 ?
    H11A C11 H11C . . 109.5 ?
    H11B C11 H11C . . 109.5 ?
    N1 C12 C13 . . 114.3(2) ?
    N1 C12 H12A . . 108.7 ?
    C13 C12 H12A . . 108.7 ?
    N1 C12 H12B . . 108.7 ?
    C13 C12 H12B . . 108.7 ?
    H12A C12 H12B . . 107.6 ?
    N6 C25 N5 . . 112.9(3) ?
    N6 C25 C24 . . 123.1(3) ?
    N5 C25 C24 . . 123.9(2) ?
    C4 C5 C6 . . 120.4(2) ?
    C4 C5 H5 . . 119.8 ?
    C6 C5 H5 . . 119.8 ?
    C25 N6 O4 . . 104.0(2) ?
    C14 C15 C16 . . 121.0(2) ?
    C14 C15 H15 . . 119.5 ?
    C16 C15 H15 . . 119.5 ?
    C22 C21 C20 . . 119.8(3) ?
    C22 C21 H21 . . 120.1 ?
    C20 C21 H21 . . 120.1 ?
    O2 C1 H1A . . 109.5 ?
    O2 C1 H1B . . 109.5 ?
    H1A C1 H1B . . 109.5 ?
    O2 C1 H1C . . 109.5 ?
    H1A C1 H1C . . 109.5 ?
    H1B C1 H1C . . 109.5 ?
    C21 C22 C23 . . 120.2(3) ?
    C21 C22 H22 . . 119.9 ?
    C23 C22 H22 . . 119.9 ?
    C55 O12 C54 . . 119.6(5) ?
    O11 C55 O12 . . 121.7(6) ?
    O11 C55 C56 . . 125.8(6) ?
    O12 C55 C56 . . 112.1(4) ?
    C55 C56 H56A . . 109.5 ?
    C55 C56 H56B . . 109.5 ?
    H56A C56 H56B . . 109.5 ?
    C55 C56 H56C . . 109.5 ?
    H56A C56 H56C . . 109.5 ?
    H56B C56 H56C . . 109.5 ?
    C54 C53 H53A . . 109.5 ?
    C54 C53 H53B . . 109.5 ?
    H53A C53 H53B . . 109.5 ?
    C54 C53 H53C . . 109.5 ?
    H53A C53 H53C . . 109.5 ?
    H53B C53 H53C . . 109.5 ?
    C53 C54 O12 . . 109.4(6) ?
    C53 C54 H54A . . 109.8 ?
    O12 C54 H54A . . 109.8 ?
    C53 C54 H54B . . 109.8 ?
    O12 C54 H54B . . 109.8 ?
    H54A C54 H54B . . 108.2 ?
loop_
    _geom_torsion_atom_site_label_1
    _geom_torsion_atom_site_label_2
    _geom_torsion_atom_site_label_3
    _geom_torsion_atom_site_label_4
    _geom_torsion_site_symmetry_1
    _geom_torsion_site_symmetry_2
    _geom_torsion_site_symmetry_3
    _geom_torsion_site_symmetry_4
    _geom_torsion
    _geom_torsion_publ_flag
    C34 N4 C32 C31 . . . . 180.0(2) ?
    C34 N4 C32 C33 . . . . 1.3(2) ?
    N4 C32 C33 C28 . . . . -179.2(2) ?
    C31 C32 C33 C28 . . . . 2.0(3) ?
    N4 C32 C33 N3 . . . . -0.6(2) ?
    C31 C32 C33 N3 . . . . -179.5(2) ?
    C28 C33 N3 C34 . . . . 178.0(2) ?
    C32 C33 N3 C34 . . . . -0.3(2) ?
    C28 C33 N3 C37 . . . . 6.6(4) ?
    C32 C33 N3 C37 . . . . -171.7(2) ?
    C32 C33 C28 C29 . . . . 0.2(3) ?
    N3 C33 C28 C29 . . . . -177.9(2) ?
    C32 C33 C28 C52 . . . . -172.4(2) ?
    N3 C33 C28 C52 . . . . 9.5(4) ?
    N4 C32 C31 C30 . . . . 177.6(2) ?
    C33 C32 C31 C30 . . . . -3.8(3) ?
    C34 N3 C37 C38 . . . . -99.7(3) ?
    C33 N3 C37 C38 . . . . 70.3(3) ?
    C41 C42 C43 C38 . . . . -0.5(4) ?
    C42 C43 C38 C39 . . . . -1.0(4) ?
    C42 C43 C38 C37 . . . . 176.4(2) ?
    N3 C37 C38 C43 . . . . 23.8(3) ?
    N3 C37 C38 C39 . . . . -158.9(2) ?
    C50 N7 C51 O9 . . . . 177.4(3) ?
    C50 N7 C51 O10 . . . . 0.1(3) ?
    C32 C31 C30 C29 . . . . 3.6(4) ?
    C49 C48 C47 C46 . . . . 0.8(5) ?
    C43 C42 C41 C40 . . . . 1.3(4) ?
    C43 C42 C41 C44 . . . . 177.9(2) ?
    C32 N4 C34 O8 . . . . 175.5(2) ?
    C32 N4 C34 N3 . . . . -1.6(3) ?
    C35 O8 C34 N4 . . . . 2.0(4) ?
    C35 O8 C34 N3 . . . . 179.0(2) ?
    C33 N3 C34 N4 . . . . 1.2(3) ?
    C37 N3 C34 N4 . . . . 173.32(19) ?
    C33 N3 C34 O8 . . . . -176.2(2) ?
    C37 N3 C34 O8 . . . . -4.1(3) ?
    C47 C48 C49 C44 . . . . 0.7(5) ?
    C47 C48 C49 C50 . . . . -173.5(3) ?
    C27 O7 C52 O6 . . . . -4.3(4) ?
    C27 O7 C52 C28 . . . . 176.3(2) ?
    C33 C28 C52 O6 . . . . 30.0(4) ?
    C29 C28 C52 O6 . . . . -142.6(3) ?
    C33 C28 C52 O7 . . . . -150.6(2) ?
    C29 C28 C52 O7 . . . . 36.8(3) ?
    O10 N8 C50 N7 . . . . 0.4(3) ?
    O10 N8 C50 C49 . . . . 176.6(2) ?
    C51 N7 C50 N8 . . . . -0.3(3) ?
    C51 N7 C50 C49 . . . . -176.5(2) ?
    C48 C49 C50 N8 . . . . -58.7(4) ?
    C44 C49 C50 N8 . . . . 127.2(3) ?
    C48 C49 C50 N7 . . . . 117.1(3) ?
    C44 C49 C50 N7 . . . . -57.0(4) ?
    C48 C49 C44 C45 . . . . -1.7(4) ?
    C50 C49 C44 C45 . . . . 172.3(3) ?
    C48 C49 C44 C41 . . . . 176.1(3) ?
    C50 C49 C44 C41 . . . . -9.9(4) ?
    C40 C41 C44 C45 . . . . 126.8(3) ?
    C42 C41 C44 C45 . . . . -49.7(4) ?
    C40 C41 C44 C49 . . . . -50.9(4) ?
    C42 C41 C44 C49 . . . . 132.6(3) ?
    C42 C41 C40 C39 . . . . -0.6(4) ?
    C44 C41 C40 C39 . . . . -177.2(3) ?
    O9 C51 O10 N8 . . . . -177.4(3) ?
    N7 C51 O10 N8 . . . . 0.1(3) ?
    C50 N8 O10 C51 . . . . -0.3(3) ?
    C43 C38 C39 C40 . . . . 1.7(4) ?
    C37 C38 C39 C40 . . . . -175.7(3) ?
    C41 C40 C39 C38 . . . . -0.9(4) ?
    C31 C30 C29 C28 . . . . -1.4(4) ?
    C33 C28 C29 C30 . . . . -0.5(3) ?
    C52 C28 C29 C30 . . . . 172.6(2) ?
    C49 C44 C45 C46 . . . . 1.3(5) ?
    C41 C44 C45 C46 . . . . -176.6(3) ?
    C44 C45 C46 C47 . . . . 0.2(5) ?
    C48 C47 C46 C45 . . . . -1.2(5) ?
    C34 O8 C35 C36 . . . . -174.6(3) ?
    C3 C8 N1 C9 . . . . 179.8(3) ?
    C7 C8 N1 C9 . . . . -1.2(3) ?
    C3 C8 N1 C12 . . . . 5.7(5) ?
    C7 C8 N1 C12 . . . . -175.2(3) ?
    C9 N2 C7 C6 . . . . -178.2(3) ?
    C9 N2 C7 C8 . . . . 0.2(3) ?
    C5 C6 C7 N2 . . . . 178.0(3) ?
    C5 C6 C7 C8 . . . . -0.2(4) ?
    C3 C8 C7 N2 . . . . 179.9(2) ?
    N1 C8 C7 N2 . . . . 0.6(3) ?
    C3 C8 C7 C6 . . . . -1.6(4) ?
    N1 C8 C7 C6 . . . . 179.1(2) ?
    C24 C19 C20 C21 . . . . -1.5(5) ?
    C16 C19 C20 C21 . . . . 177.8(3) ?
    O1 C2 O2 C1 . . . . -1.0(5) ?
    C3 C2 O2 C1 . . . . -179.5(3) ?
    C9 O3 C10 C11 . . . . 93.9(3) ?
    C16 C17 C18 C13 . . . . -0.4(4) ?
    C14 C13 C18 C17 . . . . -0.3(4) ?
    C12 C13 C18 C17 . . . . 176.6(2) ?
    C18 C17 C16 C15 . . . . 1.1(4) ?
    C18 C17 C16 C19 . . . . -174.4(2) ?
    C20 C19 C16 C17 . . . . 41.4(4) ?
    C24 C19 C16 C17 . . . . -139.3(3) ?
    C20 C19 C16 C15 . . . . -133.8(3) ?
    C24 C19 C16 C15 . . . . 45.4(4) ?
    N6 O4 C26 O5 . . . . 179.7(3) ?
    N6 O4 C26 N5 . . . . -0.9(3) ?
    C25 N5 C26 O5 . . . . -178.9(4) ?
    C25 N5 C26 O4 . . . . 1.8(3) ?
    C22 C23 C24 C19 . . . . 0.2(4) ?
    C22 C23 C24 C25 . . . . 175.9(3) ?
    C20 C19 C24 C23 . . . . 1.5(4) ?
    C16 C19 C24 C23 . . . . -177.8(3) ?
    C20 C19 C24 C25 . . . . -174.0(3) ?
    C16 C19 C24 C25 . . . . 6.7(4) ?
    N1 C8 C3 C4 . . . . -179.2(3) ?
    C7 C8 C3 C4 . . . . 1.9(4) ?
    N1 C8 C3 C2 . . . . -1.5(5) ?
    C7 C8 C3 C2 . . . . 179.6(3) ?
    C5 C4 C3 C8 . . . . -0.4(4) ?
    C5 C4 C3 C2 . . . . -178.5(3) ?
    O1 C2 C3 C8 . . . . -172.0(3) ?
    O2 C2 C3 C8 . . . . 6.5(4) ?
    O1 C2 C3 C4 . . . . 5.8(5) ?
    O2 C2 C3 C4 . . . . -175.8(3) ?
    C7 N2 C9 O3 . . . . 179.3(3) ?
    C7 N2 C9 N1 . . . . -1.1(3) ?
    C10 O3 C9 N2 . . . . -8.4(5) ?
    C10 O3 C9 N1 . . . . 172.0(3) ?
    C8 N1 C9 N2 . . . . 1.5(3) ?
    C12 N1 C9 N2 . . . . 176.4(2) ?
    C8 N1 C9 O3 . . . . -178.8(2) ?
    C12 N1 C9 O3 . . . . -3.9(4) ?
    C18 C13 C14 C15 . . . . 0.3(4) ?
    C12 C13 C14 C15 . . . . -176.8(2) ?
    C9 N1 C12 C13 . . . . 102.2(3) ?
    C8 N1 C12 C13 . . . . -84.5(3) ?
    C18 C13 C12 N1 . . . . -1.5(4) ?
    C14 C13 C12 N1 . . . . 175.4(2) ?
    C26 N5 C25 N6 . . . . -2.1(3) ?
    C26 N5 C25 C24 . . . . 174.1(3) ?
    C23 C24 C25 N6 . . . . 58.8(4) ?
    C19 C24 C25 N6 . . . . -125.5(3) ?
    C23 C24 C25 N5 . . . . -117.0(3) ?
    C19 C24 C25 N5 . . . . 58.7(4) ?
    C3 C4 C5 C6 . . . . -1.5(5) ?
    C7 C6 C5 C4 . . . . 1.8(4) ?
    N5 C25 N6 O4 . . . . 1.4(3) ?
    C24 C25 N6 O4 . . . . -174.8(3) ?
    C26 O4 N6 C25 . . . . -0.3(3) ?
    C13 C14 C15 C16 . . . . 0.4(4) ?
    C17 C16 C15 C14 . . . . -1.1(4) ?
    C19 C16 C15 C14 . . . . 174.4(3) ?
    C19 C20 C21 C22 . . . . -0.2(5) ?
    C20 C21 C22 C23 . . . . 1.9(5) ?
    C24 C23 C22 C21 . . . . -1.9(5) ?
    C54 O12 C55 O11 . . . . 5.9(8) ?
    C54 O12 C55 C56 . . . . 179.2(6) ?
    C55 O12 C54 C53 . . . . -140.9(6) ?
loop_
    _geom_hbond_atom_site_label_D
    _geom_hbond_atom_site_label_H
    _geom_hbond_atom_site_label_A
    _geom_hbond_site_symmetry_A
    _geom_hbond_distance_DH
    _geom_hbond_distance_HA
    _geom_hbond_distance_DA
    _geom_hbond_angle_DHA
    N5 H5A N4 2_566 1.01 1.85 2.862(3) 176
    N7 H7 N2 2_566 0.90 2.01 2.905(3) 173
    C12 H12A O5 2_556 0.97 2.58 3.421(4) 145
    C30 H30 O9 1_445 0.93 2.58 3.484(3) 163
data_global
_journal_data_validation_number     ?
_journal_date_recd_electronic     2014-12-21
_journal_date_accepted     2014-12-24
_journal_name_full     'Acta Crystallographica, Section E'
_journal_year     2015
_journal_volume     71
_journal_issue      2
_journal_page_first     o84
_journal_page_last     o85
_journal_paper_category     HO
_journal_paper_doi     10.1107/S2056989014028023
_journal_coeditor_code     HB7346
_publ_contact_author_name     'Professor Xiaoqiang Sun'
_publ_contact_author_address
;
Jiangsu Key Laboratory of Advanced Catalytic Materials and Technology
School of Petrochemical Engineering
Changzhou University
Changzhou 213164
Jiangsu
People's Republic of China
;
_publ_contact_author_email     sunxiaoqiang@yahoo.com
_publ_contact_author_fax     ?
_publ_contact_author_phone     '+86 519 86330257'
_publ_section_title
;
Crystal structure of azilsartan methyl ester ethyl acetate hemisolvate
;
loop_
    _publ_author_name
    _publ_author_address
    'Zhengyi Li'
;
Jiangsu Key Laboratory of Advanced Catalytic Materials and Technology
School of Petrochemical Engineering
Changzhou University
Changzhou 213164
Jiangsu, People's Republic of China
;
    'Rong Liu'
;
Jiangsu Key Laboratory of Advanced Catalytic Materials and Technology
School of Petrochemical Engineering
Changzhou University
Changzhou 213164
Jiangsu, People's Republic of China
;
    'Meilan Zhu'
;
Changzhou Siyao Pharmaceuticals Co. Ltd
Changzhou 213000
Jiangsu, People's Republic of China
;
    'Liang Chen'
;
Jiangsu Key Laboratory of Advanced Catalytic Materials and Technology
School of Petrochemical Engineering
Changzhou University
Changzhou 213164
Jiangsu, People's Republic of China
;
    'Xiaoqiang Sun'
;
Jiangsu Key Laboratory of Advanced Catalytic Materials and Technology
School of Petrochemical Engineering
Changzhou University
Changzhou 213164
Jiangsu, People's Republic of China
;
