# Supplementary material for: Crystal structure of azilsartan methyl ester ethyl acetate hemisolvate
Source: Acta Crystallogr E Crystallogr Commun. 2015 Jan 3;71(Pt 2):o84–5. doi: 10.1107/S2056989014028023 (PMC4384622; doi:10.1107/S2056989014028023)
Supplement: Supplementary file 2 [file e-71-00o84-Isup2.hkl]

# 
# h,k,l, Fc-squared, Fo-squared, sigma(Fo-squared) and status flag 
# 
data_I
_shelx_title ' CL0813 in P1                New: P-1' 
_shelx_refln_list_code          4 
_shelx_F_calc_maximum       88.63 
_exptl_crystal_F_000      1080.00 
_reflns_d_resolution_high  0.8410 
 
loop_ 
 _symmetry_equiv_pos_as_xyz 
 'x, y, z' 
 '-x, -y, -z' 
 
_cell_length_a    13.6620 
_cell_length_b    14.9280 
_cell_length_c    15.3560 
_cell_angle_alpha  95.459 
_cell_angle_beta  106.226 
_cell_angle_gamma 116.524 
 
_shelx_F_squared_multiplier     1.000 
 
loop_ 
 _refln_index_h 
 _refln_index_k 
 _refln_index_l 
 _refln_F_squared_calc 
 _refln_F_squared_meas 
 _refln_F_squared_sigma 
 _refln_observed_status 
   3   0   0       20.36       13.47      0.90 o 
   4   0   0       38.00       48.53      2.02 o 
   5   0   0      146.28      126.42      4.99 o 
   6   0   0      231.85      280.61      9.45 o 
   7   0   0        3.25        0.77      1.99 o 
   8   0   0       66.64       77.95      4.57 o 
   9   0   0        0.42        5.84      2.72 o 
  10   0   0      315.22      300.65     11.08 o 
  11   0   0       35.52       24.21      3.61 o 
  12   0   0       21.45       22.07      7.48 o 
  13   0   0       16.20       27.27      8.03 o 
 -13   1   0        0.29        2.92      6.75 o 
 -12   1   0        0.77        3.27      3.42 o 
 -11   1   0      121.94      123.06      6.50 o 
 -10   1   0       40.35       31.38      3.52 o 
  -9   1   0        0.06        0.93      2.37 o 
  -8   1   0      254.93      271.84      9.56 o 
  -7   1   0      179.09      201.58      7.41 o 
  -6   1   0      358.64      473.60     14.99 o 
  -5   1   0     1474.24     1456.52     43.47 o 
  -4   1   0      885.88      927.92     25.52 o 
  -1   1   0      741.01      545.18     23.72 o 
   0   1   0      206.75      130.07      5.02 o 
   1   1   0       28.14       24.02      1.38 o 
   2   1   0     3697.20     2298.37     99.06 o 
   3   1   0      559.06      613.64     13.65 o 
   4   1   0      490.22      541.36     11.28 o 
   5   1   0      753.59      775.33     23.68 o 
   6   1   0      337.16      409.46     13.19 o 
   7   1   0     1039.70     1107.09     33.69 o 
   8   1   0        0.49        0.01      2.29 o 
   9   1   0      877.23      922.17     28.77 o 
  10   1   0       33.99       35.72      5.38 o 
  11   1   0       28.26       33.45      4.56 o 
  12   1   0       65.12       75.43      9.58 o 
  13   1   0       38.97       33.47      8.67 o 
 -14   2   0        0.61        1.37      7.02 o 
 -13   2   0       60.69       57.92      8.57 o 
 -12   2   0       15.27       10.37      4.47 o 
 -11   2   0       65.75       80.86      5.25 o 
 -10   2   0       31.12       24.89      3.25 o 
  -9   2   0      473.39      496.49     16.16 o 
  -8   2   0      150.55      164.64      6.61 o 
  -7   2   0      340.64      441.23     14.15 o 
  -6   2   0      171.62      201.67      7.21 o 
  -5   2   0       69.28       30.74      3.19 o 
  -4   2   0      463.59      505.32     22.62 o 
  -3   2   0      120.06       69.23      4.56 o 
   0   2   0      624.36      549.01     12.52 o 
   1   2   0      400.73      470.37     10.54 o 
   2   2   0     1051.44     1117.46     24.67 o 
   3   2   0       61.09       53.87      1.65 o 
   4   2   0      222.38      177.03      3.90 o 
   5   2   0     1563.51     1626.57     34.53 o 
   6   2   0       20.59       17.12      2.60 o 
   7   2   0      212.55      233.39      8.54 o 
   8   2   0        1.05        0.00      2.44 o 
   9   2   0      278.12      290.23     18.61 o 
  10   2   0       72.54       78.69      5.52 o 
  11   2   0       71.41       79.87      5.85 o 
  12   2   0       16.63       28.91      8.03 o 
 -14   3   0        6.97       11.22      6.93 o 
 -13   3   0        0.51        0.00      6.20 o 
 -12   3   0        4.73        6.28      3.37 o 
 -11   3   0       30.73       34.56      3.88 o 
 -10   3   0       67.96       61.57      4.34 o 
  -9   3   0       65.27       64.28      5.66 o 
  -8   3   0     1281.38     1443.39     43.66 o 
  -7   3   0       12.12        3.15      1.99 o 
  -6   3   0     1302.71     1556.36     68.04 o 
  -3   3   0     1896.13     1775.72     77.26 o 
  -1   3   0      155.58      165.42      5.85 o 
   0   3   0     2531.63     2387.44     53.61 o 
   1   3   0     3551.53     3402.48     78.42 o 
   2   3   0      434.01      452.75     10.24 o 
   3   3   0       74.44       55.16      1.80 o 
   4   3   0      950.41      964.02     21.48 o 
   5   3   0      264.86      298.30      7.54 o 
   6   3   0        4.27        5.02      1.05 o 
   7   3   0       84.26      101.73      5.24 o 
   8   3   0      170.80      173.46      9.58 o 
   9   3   0        6.48       10.81      3.26 o 
  10   3   0        2.48        0.54      4.20 o 
  11   3   0        5.60        7.30      3.50 o 
  12   3   0        2.91        0.00      7.30 o 
 -14   4   0        5.88       15.23      6.84 o 
 -13   4   0      141.59      164.91     13.04 o 
 -12   4   0       21.35       23.13      4.29 o 
 -11   4   0      168.19      162.13      7.42 o 
 -10   4   0      114.02      112.92      5.87 o 
  -9   4   0      803.07      914.80     28.33 o 
  -8   4   0       18.27       22.62      4.20 o 
  -7   4   0     2584.01     3165.80    137.18 o 
  -6   4   0     2103.30     2190.65     95.13 o 
  -4   4   0     1074.69     1160.95     51.35 o 
  -3   4   0     7225.63     7828.03    336.76 o 
   0   4   0     2904.85     2906.74     81.60 o 
   1   4   0       85.11       68.25      4.83 o 
   2   4   0       16.70       31.75      1.54 o 
   3   4   0      557.15      517.66     11.77 o 
   4   4   0     1258.79     1402.86     33.07 o 
   5   4   0       84.95       65.42      2.73 o 
   6   4   0       23.86       14.87      3.01 o 
   7   4   0        9.02        9.15      2.68 o 
   8   4   0       67.51       57.97      5.15 o 
   9   4   0       43.37       40.01      4.05 o 
  10   4   0       28.60       24.01      4.06 o 
  11   4   0       29.95       45.51      8.94 o 
 -15   5   0       83.69      101.79     11.13 o 
 -14   5   0        0.57        0.00      6.29 o 
 -13   5   0       21.69       19.61      6.57 o 
 -12   5   0       51.86       50.77      4.26 o 
 -11   5   0      200.37      188.08      7.99 o 
 -10   5   0       53.54       62.34      6.07 o 
  -9   5   0      708.26      836.33     38.04 o 
  -8   5   0      209.82      215.44     11.95 o 
  -7   5   0      106.84      115.47      7.48 o 
  -6   5   0      271.67      300.36     16.51 o 
  -5   5   0      222.91      123.14      9.58 o 
  -4   5   0       63.27       88.93      8.30 o 
  -3   5   0        0.04        4.83      4.38 o 
  -2   5   0     1154.95      936.30     27.24 o 
  -1   5   0     2798.54     2698.69     76.15 o 
   0   5   0      435.12      453.42     13.67 o 
   1   5   0      126.37      103.44      4.24 o 
   2   5   0      147.92      178.38      6.02 o 
   3   5   0        0.03        2.12      1.89 o 
   4   5   0     1589.65     1652.89     45.64 o 
   5   5   0        0.04        0.00      1.20 o 
   6   5   0        4.73        5.54      2.48 o 
   7   5   0       19.68       25.59      3.38 o 
   8   5   0       96.88       98.72      5.89 o 
   9   5   0      196.84      219.06      9.71 o 
  10   5   0        3.63        4.03      3.61 o 
 -15   6   0       32.23       31.19      7.39 o 
 -14   6   0       65.11       72.06      8.48 o 
 -13   6   0      202.30      188.86     13.96 o 
 -12   6   0        0.00        0.00      2.90 o 
 -11   6   0      247.24      272.40     10.29 o 
 -10   6   0      230.97      308.12     16.42 o 
  -9   6   0      115.05      107.08      7.84 o 
  -8   6   0      608.99      722.68     32.84 o 
  -7   6   0      379.99      421.49     21.62 o 
  -6   6   0       97.24      116.30     10.49 o 
  -5   6   0     5194.56     5122.03    221.46 o 
  -4   6   0        0.44        6.84      4.93 o 
  -3   6   0     4765.34     5040.85    217.63 o 
  -2   6   0        0.14        1.63      3.83 o 
  -1   6   0     1079.48      742.83     28.64 o 
   0   6   0       86.90       91.83      5.15 o 
   1   6   0        0.29        0.43      2.05 o 
   2   6   0       98.93       96.30      4.00 o 
   3   6   0       24.39       34.03      2.36 o 
   4   6   0      142.34      147.13      6.20 o 
   5   6   0       74.64       64.99      4.03 o 
   6   6   0      127.02      127.89      6.30 o 
   7   6   0      331.37      322.97     11.81 o 
   8   6   0       99.43      105.49      6.20 o 
   9   6   0       24.51       26.15      6.16 o 
  10   6   0       16.71       10.12      7.48 o 
 -15   7   0        0.84        0.00      5.93 o 
 -14   7   0        6.77        4.56      6.11 o 
 -13   7   0       34.44       34.35      4.20 o 
 -12   7   0      134.50      115.57      6.19 o 
 -11   7   0      382.82      416.48     20.80 o 
 -10   7   0      266.96      267.53     14.41 o 
  -9   7   0       47.79       32.47      7.11 o 
  -8   7   0     1396.11     1396.19     63.03 o 
  -7   7   0      275.34      254.94     15.69 o 
  -6   7   0      537.73      621.89     30.01 o 
  -5   7   0       15.62       14.78      6.02 o 
  -4   7   0        0.01        0.55      5.47 o 
  -3   7   0       15.05        0.00      4.79 o 
  -2   7   0       21.23       30.69      3.42 o 
  -1   7   0     3015.61     2832.44    239.43 o 
   0   7   0     1836.12     2011.69     87.84 o 
   1   7   0        1.98        0.82      0.96 o 
   2   7   0        5.32        6.45      1.42 o 
   3   7   0      343.68      234.87      7.68 o 
   4   7   0       26.08        9.49      4.83 o 
   5   7   0        6.16        6.75      5.20 o 
   6   7   0       42.63       58.28      7.75 o 
   7   7   0        8.63        9.49      6.38 o 
   8   7   0       38.26       50.53      8.39 o 
   9   7   0        0.14        1.92      7.11 o 
 -15   8   0        0.01        0.00      5.56 o 
 -14   8   0        7.25        6.93      5.66 o 
 -13   8   0       14.91       14.65      4.20 o 
 -12   8   0      175.10      171.94     15.60 o 
 -11   8   0      264.67      303.28     19.70 o 
 -10   8   0        0.00        0.09      7.48 o 
  -9   8   0       35.00       22.07      7.30 o 
  -8   8   0      436.84      437.00     23.81 o 
  -7   8   0      106.64      101.25      9.58 o 
  -6   8   0       52.01       46.15      7.48 o 
  -5   8   0     1044.04     1252.53     56.46 o 
  -4   8   0       41.98       30.39      3.83 o 
  -3   8   0      120.86       87.43      5.50 o 
  -2   8   0        4.33        0.00      5.20 o 
  -1   8   0      105.45      114.67     10.67 o 
   0   8   0       54.11       35.65      3.13 o 
   1   8   0      179.00      153.49      6.07 o 
   2   8   0      194.23      139.83     21.53 o 
   3   8   0      152.37      128.61      9.85 o 
   4   8   0       10.81       10.12      5.38 o 
   5   8   0       59.12       51.63      7.30 o 
   6   8   0      115.61      102.98     10.22 o 
   7   8   0       77.16       86.74     10.40 o 
   8   8   0       12.05       18.70      7.57 o 
 -15   9   0        1.08        0.00      8.67 o 
 -14   9   0       57.07       56.83     10.49 o 
 -13   9   0        2.64        0.00      8.12 o 
 -12   9   0       43.88       21.62      9.49 o 
 -11   9   0      871.26      894.43     43.51 o 
 -10   9   0      515.01      588.87     31.19 o 
  -9   9   0        5.46        5.56      7.84 o 
  -8   9   0      357.73      381.36     21.62 o 
  -7   9   0      205.46      204.68     15.69 o 
  -6   9   0      185.81      237.88     15.51 o 
  -5   9   0      521.34      552.47     17.75 o 
  -4   9   0      178.31      170.67      8.04 o 
  -3   9   0      119.15      184.19      8.12 o 
  -2   9   0       71.18       91.50      5.70 o 
  -1   9   0      583.34      537.62     16.74 o 
   0   9   0       26.70       37.73      3.44 o 
   1   9   0       67.22       59.69      4.10 o 
   2   9   0      517.97      538.69     16.43 o 
   3   9   0       48.84       40.86      6.38 o 
   4   9   0       24.01       14.96      5.93 o 
   5   9   0       53.08       49.89      7.48 o 
   6   9   0      107.46      111.64     10.76 o 
   7   9   0        8.19        0.00      6.66 o 
 -15  10   0        5.97        0.00      9.85 o 
 -14  10   0        0.05        0.00      9.12 o 
 -13  10   0      442.92      502.85     28.64 o 
 -12  10   0       48.16       58.38     10.76 o 
 -11  10   0      121.42      117.57     13.04 o 
 -10  10   0       90.32      103.80     11.77 o 
  -9  10   0        1.44        5.47      8.30 o 
  -8  10   0      246.04      233.87     17.79 o 
  -6  10   0       15.90       12.78      4.39 o 
  -5  10   0       49.87       50.86      5.06 o 
  -4  10   0        3.42        0.00      3.73 o 
  -3  10   0      334.86      351.86     12.21 o 
  -2  10   0       24.40       34.56      3.98 o 
  -1  10   0      411.30      413.94     13.63 o 
   0  10   0      131.64      143.40      9.49 o 
   1  10   0      587.30      589.68     18.06 o 
   2  10   0        6.43       10.12      5.56 o 
   3  10   0      179.56      182.52     12.40 o 
   4  10   0        0.22        3.28      5.75 o 
   5  10   0        0.07        8.39      6.20 o 
   6  10   0        0.01        0.00      6.57 o 
 -15  11   0       22.75       21.71     10.95 o 
 -14  11   0       59.02       59.38     12.40 o 
 -13  11   0        0.24        0.00      9.21 o 
 -12  11   0      299.41      311.03     21.43 o 
 -11  11   0      171.75      205.05     17.79 o 
 -10  11   0      151.81      133.35     13.50 o 
  -9  11   0      852.74      959.92     46.24 o 
  -8  11   0      188.86      196.76     20.34 o 
  -7  11   0        5.95        9.18      4.89 o 
  -6  11   0      194.17      183.41      9.27 o 
  -5  11   0      120.26      131.88      7.86 o 
  -4  11   0       92.17      139.88     19.70 o 
  -3  11   0      138.32      137.69      7.33 o 
  -2  11   0      168.33      174.84     11.77 o 
  -1  11   0       10.95       15.63      3.73 o 
   0  11   0      359.09      370.94     12.52 o 
   1  11   0      176.13      171.30     12.04 o 
   2  11   0        0.87        3.47      5.75 o 
   3  11   0       17.56       18.15      6.11 o 
   4  11   0        8.44        3.56      6.02 o 
   5  11   0        3.27        0.73      6.38 o 
 -15  12   0       11.38        9.16      6.57 o 
 -14  12   0       75.55       74.96      7.60 o 
 -13  12   0      116.84      110.91     13.77 o 
 -12  12   0      112.39      103.98     13.68 o 
 -11  12   0       16.82       18.48      5.86 o 
 -10  12   0      358.03      411.10     15.74 o 
  -9  12   0        0.01        2.17      6.25 o 
  -8  12   0       56.77       65.55      6.49 o 
  -7  12   0        1.09        0.00      4.84 o 
  -6  12   0        5.37        6.15      4.84 o 
  -5  12   0        0.53        0.00      6.29 o 
  -4  12   0       27.49       27.82      4.86 o 
  -3  12   0      210.88      222.80      9.49 o 
  -2  12   0      806.43      815.63     25.02 o 
  -1  12   0        5.18        8.69      3.86 o 
   0  12   0      620.00      580.29     28.28 o 
   1  12   0        2.76       11.22      6.11 o 
   2  12   0       45.95       44.97      7.21 o 
   3  12   0       14.01        6.38      6.20 o 
   4  12   0        4.83        9.76      6.84 o 
 -14  13   0       27.73       39.02      6.89 o 
 -13  13   0       50.77       54.79      7.31 o 
 -12  13   0       92.13       85.04      7.71 o 
 -11  13   0        1.17        0.00      5.04 o 
 -10  13   0      297.29      292.46     13.46 o 
  -9  13   0      229.58      251.24     12.04 o 
  -8  13   0      110.63      124.01     16.46 o 
  -7  13   0       47.42       40.72      7.30 o 
  -6  13   0        5.11       20.36      8.12 o 
  -5  13   0       96.23       98.94      7.28 o 
  -4  13   0        5.32        0.00      4.38 o 
  -3  13   0      129.43      128.73      9.67 o 
  -2  13   0        2.40        1.23      3.97 o 
  -1  13   0      234.75      190.73      8.41 o 
   0  13   0      325.42      314.50     17.70 o 
   1  13   0       15.37       14.50      6.29 o 
   2  13   0        3.54        0.00      6.02 o 
   3  13   0       15.27       23.26      7.75 o 
 -14  14   0        3.91        0.00      6.93 o 
 -13  14   0       48.84       46.26      7.16 o 
 -12  14   0        1.11        4.80      5.92 o 
 -11  14   0        6.29        3.40      6.61 o 
 -10  14   0        2.62        0.00      5.64 o 
  -9  14   0        0.21        0.00      5.52 o 
  -8  14   0      172.72      203.51     11.00 o 
  -7  14   0      260.98      250.55     16.19 o 
  -6  14   0        9.31        7.97      8.35 o 
  -5  14   0       16.83       30.43      5.68 o 
  -4  14   0        0.10        0.00      4.60 o 
  -3  14   0        0.41        2.33      4.32 o 
  -2  14   0       93.52       81.53      6.57 o 
  -1  14   0        0.71        9.12      6.38 o 
   0  14   0        2.33        4.56      6.20 o 
   1  14   0        6.78       12.59      6.48 o 
   2  14   0        2.24        6.02      6.66 o 
 -13  15   0       48.18       39.34      7.13 o 
 -12  15   0      125.67      118.29      9.19 o 
 -11  15   0        3.51       11.81      6.09 o 
 -10  15   0       46.36       47.88      9.26 o 
  -9  15   0        5.42       12.19      6.33 o 
  -8  15   0       32.13       23.18      6.38 o 
  -7  15   0      112.69      113.60      8.21 o 
  -6  15   0        0.00        4.20      5.49 o 
  -5  15   0       23.95       28.17      5.65 o 
  -4  15   0      119.99      132.08      8.27 o 
  -3  15   0       84.52       99.87     20.57 o 
  -2  15   0       22.82       20.98      7.11 o 
  -1  15   0       68.49       69.78      8.76 o 
   0  15   0        0.04        1.73      6.66 o 
 -12  16   0        0.99        2.08     11.81 o 
 -11  16   0      120.23      145.05     10.45 o 
 -10  16   0       15.26       20.40      6.88 o 
  -9  16   0       46.06       45.22      6.96 o 
  -8  16   0       17.31        9.93      5.99 o 
  -7  16   0       69.53       83.36      7.63 o 
  -6  16   0       49.85       54.89      6.83 o 
  -5  16   0       86.87       99.89     11.77 o 
  -4  16   0       11.94       10.87      5.24 o 
  -3  16   0       25.51       29.28      8.03 o 
  -2  16   0       25.41       27.64      7.66 o 
 -11  17   0       13.53        6.86      9.39 o 
 -10  17   0       46.09       51.89      7.80 o 
  -9  17   0        6.02        5.96      6.31 o 
  -8  17   0       45.44       60.45      7.65 o 
  -7  17   0        0.23        0.06      5.71 o 
  -6  17   0       22.56       30.43      6.51 o 
  -5  17   0        4.25       10.22      9.90 o 
  -4  17   0        1.61        2.55      7.57 o 
   4 -17   1        2.95       10.85      8.57 o 
   5 -17   1        9.32       10.62      5.75 o 
   6 -17   1        3.34       14.13      6.00 o 
   7 -17   1        2.55       11.25      6.29 o 
   8 -17   1       19.57       17.62      6.39 o 
   9 -17   1        0.85        0.00      7.21 o 
  10 -17   1       15.13       12.27      7.07 o 
  11 -17   1        2.33        0.00      6.52 o 
   1 -16   1        0.51       13.13      7.21 o 
   2 -16   1        5.93        9.58      7.84 o 
   3 -16   1        0.14        0.00      7.21 o 
   4 -16   1       63.78       75.15      6.79 o 
   5 -16   1       33.42       51.04      6.33 o 
   6 -16   1        2.40        8.55      5.54 o 
   7 -16   1       74.77       79.56      7.60 o 
   8 -16   1       12.28       10.30      6.32 o 
   9 -16   1       39.03       49.40     18.61 o 
  10 -16   1       21.39        5.88      6.28 o 
  11 -16   1        2.44        5.85      6.31 o 
  12 -16   1       73.15       88.16     13.18 o 
   0 -15   1        0.00        1.19      6.66 o 
   1 -15   1       69.77       78.99      9.39 o 
   2 -15   1        0.49        5.84      7.30 o 
   3 -15   1        0.09        1.69     12.91 o 
   4 -15   1        1.94        9.76      5.08 o 
   5 -15   1       73.00       83.69      7.06 o 
   6 -15   1       11.73        0.00      5.51 o 
   7 -15   1      197.23      184.79     10.32 o 
   8 -15   1        0.72        6.75      6.16 o 
   9 -15   1       23.59       25.97      6.89 o 
  10 -15   1       87.16       80.36      9.21 o 
  11 -15   1       55.88       61.98      8.39 o 
  12 -15   1        1.29        0.00      8.62 o 
  13 -15   1       42.55       35.32      8.94 o 
  -2 -14   1       18.01       31.92      7.66 o 
  -1 -14   1        7.04        4.47      6.57 o 
   0 -14   1       22.30       29.10      7.21 o 
   1 -14   1        1.75        3.74      6.57 o 
   2 -14   1       85.76       99.25      7.22 o 
   3 -14   1       21.28       18.33      4.95 o 
   4 -14   1       24.63       20.21      5.06 o 
   5 -14   1      166.81      173.43     12.50 o 
   6 -14   1       36.24       37.56      6.16 o 
   7 -14   1      224.59      248.27     14.09 o 
   8 -14   1      284.72      246.40     12.21 o 
   9 -14   1       37.29       38.94      6.34 o 
  10 -14   1        5.39       15.51      6.14 o 
  11 -14   1       20.21       19.28      6.16 o 
  12 -14   1      177.60      159.70     10.46 o 
  13 -14   1       71.98       73.95      9.76 o 
  14 -14   1       25.18       20.85      9.03 o 
  -3 -13   1        0.10        0.00      6.38 o 
  -2 -13   1        1.71        1.46      6.20 o 
  -1 -13   1       44.72       50.26      7.66 o 
   0 -13   1      184.77      182.06     12.77 o 
   1 -13   1      108.00       88.38      6.54 o 
   2 -13   1      707.91      674.61     21.53 o 
   3 -13   1       66.39       57.24      7.71 o 
   4 -13   1      124.73      155.21     11.13 o 
   5 -13   1      113.66       82.46      6.62 o 
   6 -13   1      109.12       87.64      7.04 o 
   7 -13   1       28.01       40.72     11.54 o 
   8 -13   1        2.92        1.06      5.17 o 
   9 -13   1       38.71       44.05      6.31 o 
  10 -13   1        0.65        9.39     10.12 o 
  11 -13   1      103.59      139.28     15.14 o 
  12 -13   1       11.09        0.55     11.68 o 
  13 -13   1       21.96       30.19     12.50 o 
  14 -13   1       61.08       66.22     14.14 o 
  -5 -12   1        1.40        1.46      7.21 o 
  -4 -12   1       66.64       67.50      8.85 o 
  -3 -12   1       28.32       28.64      6.93 o 
  -2 -12   1       33.21       33.38      6.93 o 
  -1 -12   1       58.12       68.59      8.03 o 
   0 -12   1      125.64      120.49     10.76 o 
   1 -12   1        6.09       11.24      4.21 o 
   2 -12   1       19.53       21.96      8.44 o 
   3 -12   1      311.39      301.42     13.91 o 
   4 -12   1       18.80       24.81      4.81 o 
   5 -12   1       39.74       42.44      6.93 o 
   6 -12   1       88.89      115.52      7.85 o 
   7 -12   1      287.01      325.91     13.23 o 
   8 -12   1      226.39      212.16     17.79 o 
   9 -12   1        4.83        5.38     10.12 o 
  10 -12   1       78.50       80.91     12.31 o 
  11 -12   1      395.78      468.01     28.00 o 
  12 -12   1      113.64       89.84     13.23 o 
  13 -12   1       11.09       11.31     10.67 o 
  14 -12   1       67.10       60.66     12.95 o 
  -6 -11   1        4.47        7.75      7.21 o 
  -5 -11   1        0.12        4.56      6.84 o 
  -4 -11   1        0.25        1.92      6.20 o 
  -3 -11   1      209.03      209.33     13.68 o 
  -2 -11   1      124.49      107.45     10.03 o 
  -1 -11   1      276.62      298.26     16.78 o 
   0 -11   1      404.58      383.46     12.88 o 
   1 -11   1      171.66      161.44     14.37 o 
   2 -11   1      155.94      177.90      8.17 o 
   3 -11   1       13.92       22.80      4.42 o 
   4 -11   1      162.50      155.55      8.33 o 
   5 -11   1      139.08      134.10      8.17 o 
   6 -11   1       23.02       31.74      8.48 o 
   7 -11   1       14.22       16.42      8.57 o 
   8 -11   1       30.70       22.99      9.03 o 
   9 -11   1        3.40        0.00      9.85 o 
  10 -11   1      221.62      213.16     18.15 o 
  11 -11   1       70.27       72.33     12.22 o 
  12 -11   1      479.76      503.67     28.91 o 
  13 -11   1      191.35      207.60     19.79 o 
  14 -11   1       39.13       58.38     12.59 o 
  15 -11   1        0.43        0.00     10.95 o 
  -7 -10   1        5.38        0.00      6.66 o 
  -6 -10   1      110.51      109.55     11.04 o 
  -5 -10   1       82.16       75.71      8.48 o 
  -4 -10   1      247.51      219.82     13.50 o 
  -3 -10   1      132.04      132.53     10.67 o 
  -2 -10   1      280.34      253.75     14.87 o 
  -1 -10   1       18.34       20.59      3.20 o 
   0 -10   1     2013.63     2054.77     59.00 o 
   1 -10   1      518.07      589.52     18.45 o 
   2 -10   1       81.73       85.89     10.17 o 
   3 -10   1      231.37      320.44     11.78 o 
   4 -10   1      587.74      686.71     21.67 o 
   5 -10   1       72.24       73.33      9.03 o 
   6 -10   1       33.07       25.17      8.39 o 
   7 -10   1        2.89        4.38      7.75 o 
   8 -10   1        9.28       15.78      9.21 o 
   9 -10   1     1267.21     1471.89     67.59 o 
  10 -10   1      161.15      126.42     14.96 o 
  11 -10   1        3.58       17.70      9.94 o 
  12 -10   1      122.24      115.57     13.23 o 
  13 -10   1        8.42       13.41      9.49 o 
  14 -10   1        9.71        2.19      9.39 o 
  15 -10   1        8.35        8.12     10.49 o 
  -8  -9   1        1.39        0.00      7.39 o 
  -7  -9   1       61.86       52.72      8.48 o 
  -6  -9   1       37.93       38.86      7.39 o 
  -5  -9   1      115.67      108.73     10.03 o 
  -4  -9   1      189.34      196.02     12.86 o 
  -3  -9   1       15.15       21.89      5.20 o 
  -2  -9   1       71.91       65.82      4.16 o 
  -1  -9   1       66.57       76.60      4.69 o 
   0  -9   1      268.02      285.23      9.92 o 
   1  -9   1      375.57      406.66     13.35 o 
   2  -9   1      807.22      822.50     24.84 o 
   3  -9   1     1132.80     1276.79     37.61 o 
   4  -9   1       13.92       50.08      7.94 o 
   5  -9   1      199.48      198.48     14.41 o 
   6  -9   1      346.41      436.63     23.44 o 
   7  -9   1      257.78      284.86     18.24 o 
   8  -9   1      236.90      266.34     17.79 o 
   9  -9   1       45.47       49.07      9.58 o 
  10  -9   1       70.44       61.84     10.03 o 
  11  -9   1       12.86       13.04      8.76 o 
  12  -9   1        9.58       14.50      8.76 o 
  13  -9   1      257.59      281.48     19.98 o 
  14  -9   1        4.84        5.47      9.49 o 
  15  -9   1        0.53        1.92      9.03 o 
  -8  -8   1        1.19        7.57      7.11 o 
  -7  -8   1        7.55        4.29      6.29 o 
  -6  -8   1       73.96       60.38      7.84 o 
  -5  -8   1      201.58      210.06     13.32 o 
  -4  -8   1        0.28        2.37      4.93 o 
  -3  -8   1        1.62        1.19      4.01 o 
  -2  -8   1      123.48       66.13      6.48 o 
  -1  -8   1        2.42        1.68      1.94 o 
   0  -8   1      161.07      114.73      7.07 o 
   1  -8   1       56.23       40.69      3.64 o 
   2  -8   1     3865.08     4053.05    114.46 o 
   3  -8   1     1882.58     2162.19     95.13 o 
   4  -8   1      473.06      593.34     28.82 o 
   5  -8   1       27.82        5.20      6.38 o 
   6  -8   1     2297.18     2654.65    116.75 o 
   7  -8   1        5.48        0.00      6.66 o 
   8  -8   1       41.49       38.22      8.12 o 
   9  -8   1       60.02       61.11      8.94 o 
  10  -8   1     1066.46     1101.12     51.72 o 
  11  -8   1       89.60       94.68     10.95 o 
  12  -8   1      194.76      189.54     16.24 o 
  13  -8   1       15.55       12.77      6.20 o 
  14  -8   1        1.91        5.75      5.93 o 
  15  -8   1        0.10        0.00      6.20 o 
  -9  -7   1        0.00        0.20      3.65 o 
  -8  -7   1        0.02        0.00      3.35 o 
  -7  -7   1       29.64       25.92      3.69 o 
  -6  -7   1      373.82      353.61     14.00 o 
  -5  -7   1      471.26      473.15     20.66 o 
  -3  -7   1        0.72        2.10      1.73 o 
  -2  -7   1       20.90       22.49      2.31 o 
  -1  -7   1      173.10      162.95      7.25 o 
   0  -7   1        0.19        0.83      1.46 o 
   1  -7   1        0.14        7.23      2.58 o 
   2  -7   1       24.10       24.72      5.84 o 
   3  -7   1       38.86       34.93      5.84 o 
   4  -7   1      102.34       64.21      7.57 o 
   5  -7   1     2666.22     2957.93    129.25 o 
   6  -7   1     1344.49     1398.65     62.85 o 
   7  -7   1      914.69      952.99     44.60 o 
   8  -7   1      107.66      174.03     13.59 o 
   9  -7   1      163.64      163.91     13.68 o 
  10  -7   1       96.81      129.80      9.49 o 
  11  -7   1      989.37     1094.18     49.53 o 
  12  -7   1        7.10        9.20      3.16 o 
  13  -7   1        0.69        0.91      5.66 o 
  14  -7   1       38.06       31.83      7.11 o 
  15  -7   1        0.62        0.00      6.29 o 
 -10  -6   1        0.00        0.00      3.60 o 
  -9  -6   1        0.51        3.33      4.47 o 
  -8  -6   1      116.16      132.78      6.89 o 
  -7  -6   1      320.41      325.32     11.95 o 
  -6  -6   1       93.43       96.89      5.56 o 
  -5  -6   1       18.68       16.70      5.88 o 
  -4  -6   1      801.87      759.54     21.32 o 
  -3  -6   1       64.21       58.48      2.65 o 
  -2  -6   1       13.66       13.60      1.95 o 
  -1  -6   1       98.91       80.36      4.15 o 
   0  -6   1        4.79        0.69      2.13 o 
   1  -6   1      444.63      446.64     23.58 o 
   2  -6   1     1858.48     1735.59     76.25 o 
   3  -6   1      151.10      166.10     11.49 o 
   4  -6   1      167.60      178.59     12.31 o 
   5  -6   1     2062.42     2226.13     97.69 o 
   6  -6   1      399.66      300.18     17.24 o 
   7  -6   1      890.78      884.30     41.14 o 
   8  -6   1        3.87        7.57      3.83 o 
   9  -6   1        5.39        0.55      4.10 o 
  10  -6   1       36.90       38.40      5.84 o 
  11  -6   1      145.04      131.58      6.55 o 
  12  -6   1       51.52       54.82      5.97 o 
  13  -6   1       16.15       29.01      6.84 o 
  14  -6   1        0.84       10.67      6.38 o 
  15  -6   1       21.48       32.84      7.75 o 
 -11  -5   1       38.27       47.72     14.14 o 
 -10  -5   1       15.66       20.65      4.65 o 
  -9  -5   1        0.47        0.00      3.20 o 
  -8  -5   1       40.19       42.89      4.83 o 
  -7  -5   1      260.71      219.26      8.68 o 
  -6  -5   1      718.53      729.18     22.93 o 
  -5  -5   1      818.05      789.32     22.05 o 
  -4  -5   1     1919.95     1921.46    107.52 o 
  -3  -5   1     1243.25     1339.91     37.00 o 
  -2  -5   1      100.85      137.93      4.79 o 
  -1  -5   1     1530.39     1362.76    188.81 o 
   0  -5   1     1656.37     1602.97     45.55 o 
   1  -5   1     2840.03     2933.39    127.15 o 
   2  -5   1     1822.63     1951.12     85.28 o 
   3  -5   1      115.54       63.94      6.57 o 
   4  -5   1       14.03       22.53      5.11 o 
   5  -5   1      418.32      511.79     24.90 o 
   6  -5   1      616.60      704.52     31.74 o 
   7  -5   1        8.45       11.22      3.56 o 
   8  -5   1      402.91      473.48     22.53 o 
   9  -5   1        3.79        6.66      4.38 o 
  10  -5   1       83.88       91.40      5.34 o 
  11  -5   1      222.39      249.18      9.67 o 
  12  -5   1        0.15        0.00      5.93 o 
  13  -5   1      273.31      276.10     16.69 o 
  14  -5   1       36.78       38.86      7.84 o 
 -11  -4   1        0.03        1.96      3.92 o 
 -10  -4   1       39.45       26.49      5.75 o 
  -9  -4   1       92.89       81.28      5.67 o 
  -8  -4   1       40.44       39.32      5.15 o 
  -7  -4   1      279.07      292.80     12.95 o 
  -6  -4   1       15.56       17.11      2.63 o 
  -5  -4   1        0.12        0.00      1.34 o 
  -4  -4   1        6.26        5.53      0.88 o 
  -3  -4   1     1393.14     1433.29     54.30 o 
  -2  -4   1     1461.60     1351.73     37.18 o 
   2  -4   1     2651.60     2561.43    111.10 o 
   4  -4   1        0.00        0.00      3.92 o 
   5  -4   1     2769.36     2743.67    118.67 o 
   6  -4   1      342.47      356.55     17.15 o 
   7  -4   1       25.21       26.82      4.29 o 
   8  -4   1        1.03        3.07      2.06 o 
   9  -4   1      274.01      302.41     10.61 o 
  10  -4   1       86.58       84.03      9.94 o 
  11  -4   1      481.28      519.75     17.23 o 
  12  -4   1      319.46      352.90     19.52 o 
  13  -4   1       14.29        8.67      7.11 o 
  14  -4   1       19.59       23.81      7.57 o 
 -12  -3   1        5.88        3.10      3.74 o 
 -11  -3   1       63.63       59.14      5.04 o 
 -10  -3   1        2.87        0.00      3.38 o 
  -9  -3   1       98.58       98.80      5.90 o 
  -8  -3   1       35.85       28.01      3.34 o 
  -7  -3   1      241.07      260.96      9.36 o 
  -6  -3   1      117.56      141.07      4.18 o 
  -5  -3   1        2.57        3.30      1.18 o 
  -4  -3   1      396.79      434.87      8.85 o 
  -3  -3   1      263.89      280.43      5.79 o 
  -2  -3   1     1898.95     1966.97     53.92 o 
  -1  -3   1     1708.03      899.99     36.94 o 
   1  -3   1      692.18      617.51     27.91 o 
   2  -3   1       64.00      110.73      8.57 o 
   3  -3   1      529.99      592.42     27.18 o 
   4  -3   1      896.62      424.59     19.25 o 
   5  -3   1      120.83      138.64      8.03 o 
   6  -3   1     3711.80     4376.83    188.99 o 
   7  -3   1      136.31      155.12      6.09 o 
   8  -3   1       85.31       66.40      4.06 o 
   9  -3   1      199.84      239.48      8.85 o 
  10  -3   1      287.95      299.79     10.79 o 
  11  -3   1      300.41      324.90     11.80 o 
  12  -3   1      131.67      148.49     12.68 o 
  13  -3   1        9.67        4.29      6.66 o 
  14  -3   1        2.42        1.46      7.11 o 
 -12  -2   1        4.24        0.00      3.56 o 
 -11  -2   1       28.45       35.06      7.84 o 
 -10  -2   1       11.24       10.05      3.37 o 
  -9  -2   1      218.15      216.12      8.70 o 
  -8  -2   1       19.36       18.77      2.73 o 
  -7  -2   1      719.27      700.73     16.88 o 
  -6  -2   1       86.79      151.17      4.36 o 
  -5  -2   1     1529.57     1666.71     38.83 o 
  -4  -2   1        0.03        0.48      0.77 o 
  -3  -2   1     2770.67     2953.37    120.22 o 
  -2  -2   1     3457.12     3492.35    103.26 o 
  -1  -2   1        4.29        2.95      0.90 o 
   0  -2   1      778.08      724.26     20.93 o 
   1  -2   1       17.13        4.93      1.37 o 
   3  -2   1       11.47       12.95      2.46 o 
   5  -2   1     3022.07     3104.33     92.07 o 
   6  -2   1        6.17        5.39      3.51 o 
   7  -2   1     1173.06     1527.31     45.97 o 
   8  -2   1      888.97      948.26     29.14 o 
   9  -2   1        1.21        1.95      2.38 o 
  10  -2   1      422.03      463.35     15.51 o 
  11  -2   1       16.40       18.80      7.80 o 
  12  -2   1       10.64       13.86      6.75 o 
  13  -2   1       78.77       81.73     10.03 o 
  14  -2   1        1.15        0.00      7.30 o 
 -13  -1   1       26.24       25.72      8.12 o 
 -12  -1   1       74.83       77.92      5.76 o 
 -11  -1   1       12.77       13.26      3.55 o 
 -10  -1   1      471.62      451.32     15.39 o 
  -9  -1   1      324.31      369.33     12.78 o 
  -8  -1   1      164.18      177.18      7.12 o 
  -7  -1   1        0.55        1.96      2.07 o 
  -6  -1   1      971.55     1041.65     24.47 o 
  -5  -1   1      983.02     1085.54     25.47 o 
  -4  -1   1      118.00      158.68      4.76 o 
  -3  -1   1       14.64        9.77      0.63 o 
  -2  -1   1      440.10      392.77     12.01 o 
  -1  -1   1     2366.75     2360.76     95.86 o 
   0  -1   1     1846.49     1337.81     57.74 o 
   1  -1   1       82.11       20.43      1.00 o 
   3  -1   1      368.00      343.35     10.14 o 
   4  -1   1     1241.68     1161.77     47.61 o 
   5  -1   1     1544.71     1674.63     50.00 o 
   6  -1   1      174.44      182.26      6.62 o 
   7  -1   1      431.46      463.82     14.80 o 
   8  -1   1      522.45      522.74     16.75 o 
   9  -1   1      462.28      468.83     15.44 o 
  10  -1   1       60.26       59.30      4.76 o 
  11  -1   1      854.58      951.19     29.91 o 
  12  -1   1      107.33      110.73     11.40 o 
  13  -1   1       14.89       10.40      7.21 o 
 -13   0   1       12.91       13.96      7.21 o 
 -12   0   1       33.45       41.75      4.45 o 
 -11   0   1       58.96       66.04      8.35 o 
 -10   0   1      352.56      359.84     12.69 o 
  -9   0   1      202.05      183.74      7.49 o 
  -8   0   1       14.34       19.88      2.65 o 
  -7   0   1     1244.19     1427.78     43.08 o 
  -6   0   1        8.32        9.18      1.99 o 
  -5   0   1     2247.58     2370.46     54.74 o 
  -4   0   1      497.99      586.75     13.81 o 
  -3   0   1     4460.28     4607.50    186.99 o 
  -2   0   1     3884.72     3707.71    106.39 o 
  -1   0   1      315.84      228.65     15.11 o 
   0   0   1        0.29        7.21      0.73 o 
   2   0   1      142.00      219.11      4.42 o 
   3   0   1     2259.60     2134.81     47.00 o 
   4   0   1     2627.96     2678.39     73.42 o 
   5   0   1     1140.99     1175.55     27.63 o 
   6   0   1      889.76      981.05     29.82 o 
   7   0   1      146.97      139.57      5.74 o 
   8   0   1       13.87       18.70      2.53 o 
   9   0   1      745.68      819.10     25.72 o 
  10   0   1       44.93       57.76      4.82 o 
  11   0   1        0.04        2.28      8.67 o 
  12   0   1        2.23       11.58      7.30 o 
  13   0   1       14.99       22.16      8.48 o 
 -14   1   1      141.79      163.82     13.59 o 
 -13   1   1        0.55        1.62      3.49 o 
 -12   1   1       17.02       15.24      3.63 o 
 -11   1   1      169.26      159.24      7.43 o 
 -10   1   1      752.21      774.38     24.54 o 
  -9   1   1      232.78      262.93      9.57 o 
  -8   1   1      385.64      487.86     15.73 o 
  -7   1   1       46.17       52.45      5.88 o 
  -6   1   1      461.59      572.33     17.84 o 
  -5   1   1        3.33        5.10      4.20 o 
  -4   1   1      544.65      611.18     18.59 o 
  -3   1   1      453.75      458.98     20.34 o 
  -2   1   1     1194.91     1485.21     69.09 o 
  -1   1   1     2324.18     2259.97     83.73 o 
   1   1   1     2605.62     2524.81     70.91 o 
   2   1   1     3164.06     2843.08    427.69 o 
   3   1   1      543.66      431.63      9.71 o 
   4   1   1      755.33      703.19     19.51 o 
   5   1   1      175.14      214.59      7.38 o 
   6   1   1      679.28      688.73     21.34 o 
   7   1   1       53.85       51.09      3.35 o 
   8   1   1      998.84     1045.04     32.15 o 
   9   1   1        1.52        5.92      3.01 o 
  10   1   1       25.45       23.47      3.56 o 
  11   1   1       35.24       33.02      7.84 o 
  12   1   1        0.00        5.20      7.30 o 
 -14   2   1       14.19       20.25      7.57 o 
 -13   2   1        0.91        0.16      3.51 o 
 -12   2   1       72.65       70.83      5.24 o 
 -11   2   1      179.73      178.77     12.68 o 
 -10   2   1      657.24      645.40     20.74 o 
  -9   2   1      151.36      164.95      6.85 o 
  -8   2   1       40.89       44.51      3.44 o 
  -7   2   1       79.71       93.18      4.57 o 
  -6   2   1     1437.83     1551.68     46.54 o 
  -5   2   1       81.45       59.20      4.56 o 
  -4   2   1      301.44      415.75     18.70 o 
  -1   2   1     2069.93     1671.82     63.30 o 
   0   2   1     1307.07     1246.34     27.94 o 
   1   2   1      253.79      311.51      7.31 o 
   2   2   1       47.30       61.62      1.69 o 
   3   2   1        8.96       10.01      0.79 o 
   4   2   1      450.80      476.50     13.46 o 
   5   2   1      402.05      396.29     11.36 o 
   6   2   1      112.68       68.41      3.47 o 
   7   2   1       39.13       16.42      3.47 o 
   8   2   1      132.66      144.25      9.17 o 
   9   2   1      380.22      382.40     13.38 o 
  10   2   1       82.75       67.45      4.96 o 
  11   2   1      123.05      113.19     11.58 o 
  12   2   1        1.92        0.00      7.11 o 
 -14   3   1        1.12        1.55      6.84 o 
 -13   3   1        7.46        3.43      3.38 o 
 -12   3   1        7.05        7.75      3.46 o 
 -11   3   1       11.72        7.39      3.02 o 
 -10   3   1      206.54      231.27      8.95 o 
  -9   3   1        8.72       14.87      2.80 o 
  -8   3   1      344.79      372.30     12.39 o 
  -7   3   1     2021.99     2523.48    109.64 o 
  -6   3   1     1159.32     1072.66     47.25 o 
  -5   3   1     5577.80     6313.45    271.45 o 
  -4   3   1      656.40      674.24     29.55 o 
  -3   3   1       12.39       30.96      3.88 o 
  -2   3   1     1731.11     1449.82     63.03 o 
  -1   3   1     1825.46     1835.23     41.29 o 
   1   3   1        3.04        0.41      1.03 o 
   2   3   1      283.92      268.68      6.64 o 
   3   3   1       79.30       80.56      2.66 o 
   4   3   1       13.75       11.56      1.24 o 
   5   3   1      182.24      235.55      7.08 o 
   6   3   1      187.23      138.83      5.93 o 
   7   3   1       17.97       18.78      2.70 o 
   8   3   1       22.63       21.63      7.53 o 
   9   3   1      228.27      233.90      9.36 o 
  10   3   1       35.11       27.10      3.61 o 
  11   3   1      128.02      134.72     12.50 o 
 -15   4   1       37.68       58.10      9.12 o 
 -14   4   1        5.88        0.09      6.48 o 
 -13   4   1       53.74       45.37      4.44 o 
 -12   4   1       64.09       62.19      4.93 o 
 -11   4   1      553.48      517.43     17.18 o 
 -10   4   1      345.98      378.34     12.97 o 
  -9   4   1       33.88       58.06      4.30 o 
  -8   4   1      808.89      835.87     37.58 o 
  -7   4   1     1523.31     1791.96     78.17 o 
  -6   4   1        0.65        0.27      2.10 o 
  -4   4   1     1103.25     1030.88     45.61 o 
  -3   4   1     1314.89     1345.29     58.83 o 
  -2   4   1      473.05      532.89     15.83 o 
  -1   4   1     1216.44     1134.15     32.37 o 
   0   4   1      344.23      387.18     11.72 o 
   1   4   1      914.78      906.82     25.89 o 
   2   4   1     1106.07     1123.30     32.03 o 
   3   4   1       80.88       96.94      3.06 o 
   4   4   1      148.19      168.12      4.70 o 
   5   4   1        0.99        0.40      2.96 o 
   6   4   1      261.65      134.08      5.75 o 
   7   4   1      199.76      187.82      7.56 o 
   8   4   1      334.82      349.57     12.42 o 
   9   4   1       21.76       18.27      4.15 o 
  10   4   1      140.64      145.36      7.40 o 
  11   4   1        4.16        4.74      7.57 o 
 -15   5   1        0.32       17.06      7.39 o 
 -14   5   1        2.92        0.36      6.20 o 
 -13   5   1      105.95      126.61      6.79 o 
 -12   5   1      108.08      105.76      6.52 o 
 -11   5   1      151.51      131.27      6.58 o 
 -10   5   1      919.86     1047.39     47.25 o 
  -9   5   1        8.54       11.95      4.38 o 
  -8   5   1        4.34        9.21      3.47 o 
  -7   5   1     1920.47     2273.01     98.69 o 
  -6   5   1     1445.20     1599.50     70.60 o 
  -5   5   1     1070.46     1233.56     54.64 o 
  -4   5   1       78.62       98.14      8.67 o 
  -3   5   1     1343.27     1200.99     52.99 o 
  -2   5   1      123.81       82.36      4.93 o 
  -1   5   1        9.37        8.32      2.08 o 
   0   5   1     3988.42     4369.60    122.70 o 
   1   5   1      120.92      146.75      5.30 o 
   2   5   1     1355.51     1533.49     43.66 o 
   3   5   1      384.63      435.02     14.27 o 
   4   5   1      150.13      121.55     11.63 o 
   5   5   1      450.86      267.07     10.58 o 
   6   5   1      672.72      615.70     19.79 o 
   7   5   1      280.18      262.84      9.95 o 
   8   5   1        2.28        0.69      3.05 o 
   9   5   1      111.87      108.48      6.51 o 
  10   5   1       21.93       15.51      7.75 o 
 -15   6   1       43.80       46.52      8.03 o 
 -14   6   1       11.83       12.30      4.42 o 
 -13   6   1        0.39        0.00      3.22 o 
 -12   6   1       31.32       30.18      3.75 o 
 -11   6   1       47.59       51.53      6.57 o 
 -10   6   1      207.89      224.02     12.77 o 
  -9   6   1      134.03      161.90      9.76 o 
  -8   6   1        3.59        0.00      4.93 o 
  -7   6   1     1213.04     1425.38     63.67 o 
  -6   6   1      108.86      160.53     11.77 o 
  -5   6   1      322.98      315.77     16.97 o 
  -4   6   1       85.18       90.93      5.57 o 
  -3   6   1     1582.00     1544.04     44.24 o 
  -2   6   1        1.52        5.21      2.18 o 
  -1   6   1     3849.87     4186.65    180.69 o 
   0   6   1        9.22       19.06      3.83 o 
   1   6   1      832.41      845.99     37.85 o 
   2   6   1      224.75      269.90     13.86 o 
   3   6   1      310.15      286.77     14.96 o 
   4   6   1       31.39       33.75      5.29 o 
   5   6   1      293.97      301.55     16.60 o 
   6   6   1      144.05      151.14     11.77 o 
   7   6   1        2.80       13.50      6.57 o 
   8   6   1      105.19      103.16     10.76 o 
   9   6   1       16.23       19.98      7.84 o 
 -15   7   1        3.71        0.00      5.66 o 
 -14   7   1        2.23        2.70      3.41 o 
 -13   7   1      219.33      219.00     11.17 o 
 -12   7   1      209.49      228.21     13.59 o 
 -11   7   1      471.81      477.95     23.26 o 
 -10   7   1      120.76      110.09     11.49 o 
  -9   7   1        5.31       12.59      6.29 o 
  -8   7   1     1334.31     1435.68     64.58 o 
  -7   7   1     6579.32     7021.80    303.19 o 
  -6   7   1       47.03       39.89      4.24 o 
  -5   7   1      234.50      156.21     28.69 o 
  -4   7   1      201.77      244.00      9.17 o 
  -3   7   1     2348.22     2388.36     67.76 o 
  -2   7   1      630.62      631.83     19.08 o 
  -1   7   1      467.15      417.96     13.12 o 
   0   7   1      276.75      239.39      8.12 o 
   1   7   1      308.62      287.16     12.31 o 
   2   7   1      260.38      230.43     26.04 o 
   3   7   1        6.61       11.52      1.97 o 
   4   7   1      665.66      664.76     31.38 o 
   5   7   1       33.22       29.28      6.38 o 
   6   7   1        2.83       10.76      6.57 o 
   7   7   1       14.18       18.97      7.02 o 
   8   7   1       75.74       69.96      9.39 o 
   9   7   1        5.94        2.28      7.66 o 
 -15   8   1       11.01       15.76      4.70 o 
 -14   8   1        0.37        0.00      5.24 o 
 -12   8   1       12.18       10.67      7.48 o 
 -11   8   1      648.71      720.49     36.03 o 
 -10   8   1      112.26      144.94     14.14 o 
  -9   8   1        8.01        4.65      6.48 o 
  -8   8   1        0.06        0.00      6.48 o 
  -7   8   1       72.62       56.18      7.53 o 
  -6   8   1     2359.09     2372.80    104.16 o 
  -5   8   1       87.23       77.99      5.21 o 
  -4   8   1       53.91       44.23      4.83 o 
  -3   8   1        9.02       11.08      3.11 o 
  -2   8   1      325.74      315.65     10.64 o 
  -1   8   1      650.54      705.73     21.12 o 
   0   8   1        0.39        1.99      2.26 o 
   1   8   1      778.16      744.58     22.06 o 
   2   8   1       52.16       59.10      3.66 o 
   3   8   1      620.48      637.52     19.13 o 
   4   8   1       86.90       79.90      9.03 o 
   5   8   1      107.77      107.17     10.12 o 
   6   8   1       16.20       17.33      6.75 o 
   7   8   1       68.27       69.60      9.21 o 
   8   8   1        7.29        4.01      7.30 o 
 -15   9   1        2.90        5.50      5.04 o 
 -14   9   1       53.57       59.11     10.76 o 
 -13   9   1        6.45        7.30      8.12 o 
 -12   9   1        3.85        3.19      8.67 o 
 -11   9   1       15.44       21.16      8.57 o 
 -10   9   1        3.68        5.29      7.84 o 
  -9   9   1        4.00       12.50      7.30 o 
  -8   9   1       47.57       43.18      5.20 o 
  -7   9   1        1.38        0.93      1.23 o 
  -6   9   1       88.55      103.89      6.69 o 
  -5   9   1       13.45       36.33      4.29 o 
  -4   9   1       76.89       97.72      5.92 o 
  -3   9   1       82.74      120.16      6.28 o 
  -2   9   1     1615.89     1557.92     44.89 o 
  -1   9   1        3.72        0.00      2.71 o 
   0   9   1       19.00       18.20      2.96 o 
   1   9   1      177.44      157.76      6.55 o 
   2   9   1        4.96        9.66      5.11 o 
   3   9   1       20.66       19.06      6.02 o 
   4   9   1        1.08        4.01      5.84 o 
   5   9   1        2.48        0.00      5.75 o 
   6   9   1        0.38        5.75      6.66 o 
   7   9   1       28.69       28.73      8.21 o 
 -15  10   1       12.93       11.87      6.16 o 
 -14  10   1      113.18      139.42      9.18 o 
 -13  10   1        5.01        9.90      5.03 o 
 -12  10   1      104.81      112.90      8.26 o 
 -11  10   1      252.25      236.13     11.50 o 
 -10  10   1      320.97      352.28     20.75 o 
  -9  10   1      279.36      304.74     12.21 o 
  -8  10   1       26.70       34.57      8.48 o 
  -7  10   1       31.77       20.80      7.84 o 
  -6  10   1       78.77       70.09      5.49 o 
  -5  10   1      170.84      198.12      8.83 o 
  -4  10   1        4.07        8.08      5.06 o 
  -3  10   1     1382.05     1540.95     44.75 o 
  -2  10   1      309.81      261.94      9.73 o 
  -1  10   1      721.20      720.03     21.78 o 
   0  10   1      391.22      385.00     12.59 o 
   1  10   1      147.40      177.96      7.27 o 
   2  10   1      185.18      169.20     11.86 o 
   3  10   1       68.87       60.57      7.66 o 
   4  10   1       23.10       24.54      6.38 o 
   5  10   1        1.08        6.93      6.29 o 
   6  10   1      126.19      117.39     11.95 o 
 -15  11   1       58.95       53.64      6.81 o 
 -14  11   1        6.88       10.33      5.78 o 
 -13  11   1      361.79      396.56     24.13 o 
 -12  11   1        3.49        7.77      5.19 o 
 -11  11   1       78.19       97.70      7.75 o 
 -10  11   1      223.06      226.91     11.12 o 
  -9  11   1       17.07        4.74      5.97 o 
  -8  11   1      140.55      138.22      8.42 o 
  -7  11   1        7.46       10.48      4.53 o 
  -6  11   1       17.76       12.48      7.02 o 
  -5  11   1      640.10      688.09     21.75 o 
  -4  11   1      227.53      234.35      9.66 o 
  -3  11   1        8.30        9.84      3.57 o 
  -2  11   1        4.05        9.41      3.61 o 
  -1  11   1       84.46       97.89      5.79 o 
   0  11   1      552.03      537.07     16.98 o 
   1  11   1        5.52        9.94      6.02 o 
   2  11   1        0.22        0.00      5.38 o 
   3  11   1        0.89        8.30      6.02 o 
   4  11   1       14.45       20.07      6.66 o 
   5  11   1        5.91        4.83      6.84 o 
 -15  12   1       16.81       14.59      6.23 o 
 -14  12   1        1.58        0.26      5.62 o 
 -13  12   1      151.38      142.09      9.55 o 
 -12  12   1        3.50        6.43      5.58 o 
 -11  12   1        9.97       16.10      5.89 o 
 -10  12   1       70.43       85.25      8.71 o 
  -9  12   1        0.45        2.22      5.10 o 
  -8  12   1      178.93      167.05      9.45 o 
  -7  12   1        3.66        3.32      5.04 o 
  -6  12   1       69.31       80.95      6.49 o 
  -5  12   1       60.02       78.83      6.11 o 
  -4  12   1       16.92       22.52      4.48 o 
  -3  12   1        5.51        4.10      5.75 o 
  -2  12   1        6.22       11.77      4.42 o 
  -1  12   1      104.12       86.68      5.76 o 
   0  12   1       33.33       39.31      7.02 o 
   1  12   1      122.35      114.47     10.40 o 
   2  12   1       42.36       48.07      7.39 o 
   3  12   1        7.37        6.02      6.29 o 
   4  12   1        3.00        7.11      6.75 o 
 -15  13   1        3.75        0.32     11.13 o 
 -14  13   1        1.28        3.83      6.08 o 
 -13  13   1       36.36       40.09      6.97 o 
 -12  13   1        2.06        3.41      5.49 o 
 -11  13   1      128.52      113.50      8.71 o 
 -10  13   1        9.15        1.73      5.31 o 
  -9  13   1       72.74       60.49      6.72 o 
  -8  13   1      118.58      114.63      8.09 o 
  -7  13   1       89.08       96.94      7.30 o 
  -6  13   1      182.44      188.66      9.97 o 
  -5  13   1      685.33      755.18     25.63 o 
  -4  13   1        8.17       20.13      4.67 o 
  -3  13   1       83.10       69.87      5.58 o 
  -2  13   1      126.31      130.88      7.09 o 
  -1  13   1        0.18        8.57      6.29 o 
   0  13   1       18.81       14.14      6.38 o 
   1  13   1        7.20       12.59      6.38 o 
   2  13   1       10.27        8.76      6.93 o 
   3  13   1       20.45       31.92      7.94 o 
 -14  14   1        0.72        1.45      5.84 o 
 -13  14   1      140.11      139.67      9.67 o 
 -12  14   1        0.01        0.00      9.62 o 
 -11  14   1       52.83       51.63     12.18 o 
 -10  14   1       13.59       15.33      6.07 o 
  -9  14   1        4.93        5.42      5.88 o 
  -8  14   1       13.68        5.71      5.34 o 
  -7  14   1       19.04       23.52      5.71 o 
  -6  14   1        0.02        0.00      5.47 o 
  -5  14   1        6.79       13.56      5.05 o 
  -4  14   1      277.61      251.06     11.17 o 
  -3  14   1        0.31        0.00      4.06 o 
  -2  14   1       99.64       80.25      6.07 o 
  -1  14   1       45.74       61.66      8.12 o 
   0  14   1        0.30        0.00      5.84 o 
   1  14   1       25.57       23.26      7.11 o 
 -13  15   1       15.10       10.63      6.45 o 
 -12  15   1       11.94        9.79      6.25 o 
 -11  15   1        2.67        1.20      5.77 o 
 -10  15   1       44.43       56.65      7.17 o 
  -9  15   1        6.64       12.85      6.18 o 
  -8  15   1       93.26      104.90      7.84 o 
  -7  15   1       79.93       85.86      7.45 o 
  -6  15   1       53.70       64.09      6.44 o 
  -5  15   1        2.65        5.14      4.79 o 
  -4  15   1       20.74       31.07      6.75 o 
  -3  15   1      144.05      144.67      7.91 o 
  -2  15   1        1.68       13.23      6.66 o 
  -1  15   1       28.82       44.42      7.94 o 
   0  15   1       39.27       46.34      8.48 o 
 -12  16   1        5.80        8.13     16.05 o 
 -11  16   1       37.04       26.05      8.57 o 
 -10  16   1        0.24        1.12      6.03 o 
  -9  16   1      101.40      115.66      8.76 o 
  -8  16   1       10.46       16.26      7.02 o 
  -7  16   1       39.46       38.99      9.49 o 
  -6  16   1        3.73        0.00      7.80 o 
  -5  16   1        0.87        0.00     12.54 o 
  -4  16   1       37.61       31.99      5.43 o 
  -3  16   1       73.28       83.73      9.49 o 
  -2  16   1      157.98      185.07     14.41 o 
 -11  17   1       14.80        7.59      6.83 o 
 -10  17   1        0.05        0.00      6.49 o 
  -9  17   1        0.33        0.00      6.33 o 
  -8  17   1       23.12       13.27     13.59 o 
  -7  17   1        9.34        6.18      5.61 o 
  -6  17   1       34.58       34.45      6.61 o 
  -5  17   1        8.67        4.25      5.30 o 
   3 -17   2        1.62       20.43      8.76 o 
   4 -17   2       19.19       14.41      8.94 o 
   5 -17   2       11.53       18.87      6.00 o 
   6 -17   2       84.00       88.27      8.03 o 
   7 -17   2        0.82        7.80     11.54 o 
   8 -17   2        9.59       10.32      6.80 o 
   9 -17   2        2.22        6.45      6.43 o 
  10 -17   2       15.57        7.88      7.00 o 
   1 -16   2        0.05        9.49      7.21 o 
   2 -16   2       22.99       18.88      8.30 o 
   3 -16   2        3.04        0.00      7.66 o 
   4 -16   2        1.29        0.00      5.06 o 
   5 -16   2       23.45       35.50      6.15 o 
   6 -16   2       11.07       12.10      6.00 o 
   7 -16   2        0.77        4.10      5.80 o 
   8 -16   2        6.54        0.00      6.06 o 
   9 -16   2        0.09        0.00      6.01 o 
  10 -16   2       32.66       33.19      7.02 o 
  11 -16   2       50.84       42.71      7.56 o 
  12 -16   2        0.00        2.17      6.34 o 
  -1 -15   2        1.87        9.30      7.30 o 
   0 -15   2       42.93       42.05      8.12 o 
   1 -15   2       23.56       18.15      7.66 o 
   2 -15   2       25.81       31.01      8.30 o 
   3 -15   2       39.82       28.23      5.47 o 
   4 -15   2       22.40       19.04      5.17 o 
   5 -15   2       87.41       70.15      6.97 o 
   6 -15   2        5.21        4.55      7.11 o 
   7 -15   2        1.24        3.40      5.85 o 
   8 -15   2      122.57      119.18      9.05 o 
   9 -15   2      153.70      133.36     11.77 o 
  10 -15   2       97.00      102.33      8.40 o 
  11 -15   2        0.67        7.33      6.04 o 
  12 -15   2        0.09        0.00     11.40 o 
  13 -15   2       23.49       15.96     12.50 o 
  -2 -14   2        4.59       12.86      7.02 o 
  -1 -14   2       32.81       34.93      7.57 o 
   0 -14   2        0.13        2.01      6.38 o 
   1 -14   2        3.18       15.78      7.21 o 
   2 -14   2       90.10      112.15      8.44 o 
   3 -14   2       18.80       19.67      5.00 o 
   4 -14   2       23.35       23.31      5.58 o 
   5 -14   2       77.52       73.48      6.84 o 
   6 -14   2       64.24       72.51     10.58 o 
   7 -14   2       78.10       74.58      7.10 o 
   8 -14   2        0.75        0.00      5.53 o 
   9 -14   2       83.69       62.57     12.31 o 
  10 -14   2       11.98        8.76     10.76 o 
  11 -14   2       56.59       52.36     12.95 o 
  12 -14   2        1.04        0.00     11.68 o 
  13 -14   2       39.18       30.83     13.41 o 
  -4 -13   2       23.84       33.93      8.03 o 
  -3 -13   2        0.70        4.74      6.66 o 
  -2 -13   2        0.42        8.30      6.57 o 
  -1 -13   2       25.97       27.64      6.93 o 
   0 -13   2       20.66       16.87      6.84 o 
   1 -13   2       75.07       62.43      5.46 o 
   2 -13   2      474.06      505.23     18.29 o 
   3 -13   2        0.70        8.43      4.74 o 
   4 -13   2      187.04      213.52     10.30 o 
   5 -13   2      229.56      281.93     12.21 o 
   6 -13   2      177.15      159.23      9.70 o 
   7 -13   2        0.05        0.00      9.39 o 
   8 -13   2        4.21        1.09      9.67 o 
   9 -13   2        1.76        0.00      9.76 o 
  10 -13   2      104.13       66.95     12.31 o 
  11 -13   2       79.08       73.06     13.04 o 
  12 -13   2       10.14        4.01     11.77 o 
  13 -13   2        8.31       21.53     11.77 o 
  14 -13   2        5.39        1.37     11.49 o 
  -5 -12   2       39.80       41.96      8.30 o 
  -4 -12   2       21.61       41.68      7.66 o 
  -3 -12   2        1.26        6.02      6.20 o 
  -2 -12   2       10.59       11.04      6.20 o 
  -1 -12   2       80.44       84.01      9.49 o 
   0 -12   2      266.11      271.90     16.33 o 
   1 -12   2      485.69      472.60     15.87 o 
   2 -12   2      773.84      774.13     24.18 o 
   3 -12   2      105.61       79.97      6.18 o 
   4 -12   2      105.26       76.86      6.33 o 
   5 -12   2       20.14       18.83      5.08 o 
   6 -12   2      102.84       95.41     11.58 o 
   7 -12   2       19.81       10.49     10.12 o 
   8 -12   2      108.75      105.17     12.68 o 
   9 -12   2        0.11        7.48     10.03 o 
  10 -12   2       15.37       10.58     10.58 o 
  11 -12   2       56.65       57.74     12.68 o 
  12 -12   2        1.64        6.84     10.31 o 
  13 -12   2       25.03        2.37     10.76 o 
  14 -12   2       24.00       16.42     11.77 o 
  -6 -11   2        1.87        8.30      6.93 o 
  -5 -11   2        2.13        7.66      6.57 o 
  -4 -11   2       15.38       10.85      6.20 o 
  -3 -11   2       20.20       28.82      6.66 o 
  -2 -11   2        0.81        0.00      5.47 o 
  -1 -11   2        1.38        0.73      5.75 o 
   0 -11   2       59.92       76.14      5.47 o 
   1 -11   2       45.58       50.53      4.75 o 
   2 -11   2      308.88      285.48     11.00 o 
   3 -11   2      137.71      125.80      9.90 o 
   4 -11   2       61.33       45.85      5.29 o 
   5 -11   2      120.57      102.61     11.13 o 
   6 -11   2       41.42       65.03     10.03 o 
   7 -11   2       66.44       61.75     10.22 o 
   8 -11   2      726.17      708.81     36.21 o 
   9 -11   2       92.76      106.26     12.77 o 
  10 -11   2        0.00        0.00      9.49 o 
  11 -11   2       53.90       62.30     12.04 o 
  12 -11   2       13.74        9.39     10.12 o 
  13 -11   2       32.64       34.66     11.40 o 
  14 -11   2       42.33       49.44     11.86 o 
  -7 -10   2       53.19       56.83      8.76 o 
  -6 -10   2       32.47       46.15      7.84 o 
  -5 -10   2       21.93       23.53      6.75 o 
  -4 -10   2       27.66       31.92      6.48 o 
  -3 -10   2        8.08        5.02      4.93 o 
  -2 -10   2       24.18       36.21      6.38 o 
  -1 -10   2      514.97      514.54     16.23 o 
   0 -10   2      151.87      117.14      6.30 o 
   1 -10   2       42.29       50.84      6.25 o 
   2 -10   2       48.40       67.21      5.11 o 
   3 -10   2        0.03        0.00      3.83 o 
   4 -10   2      400.45      388.93     21.89 o 
   5 -10   2        7.08        5.84      7.48 o 
   6 -10   2       61.97       62.02      9.49 o 
   7 -10   2      579.47      517.36     27.82 o 
   8 -10   2      110.15      113.29     12.13 o 
   9 -10   2        7.33        0.00      8.76 o 
  10 -10   2        6.27        3.10      9.21 o 
  11 -10   2       49.21       27.00      9.85 o 
  12 -10   2      723.18      696.50     36.58 o 
  13 -10   2      118.00      130.62     14.23 o 
  14 -10   2        0.24        0.00      9.30 o 
  -8  -9   2        0.95        9.49      7.39 o 
  -7  -9   2       22.11       17.15      7.02 o 
  -6  -9   2       29.15       33.84      6.57 o 
  -5  -9   2        8.52       13.23      5.93 o 
  -4  -9   2      228.61      238.34     14.23 o 
  -3  -9   2      152.49      178.96     11.31 o 
  -2  -9   2        9.36        3.83      2.14 o 
  -1  -9   2       49.74       63.21      5.47 o 
   0  -9   2      105.42       93.64      5.79 o 
   1  -9   2       31.00       42.38      4.07 o 
   2  -9   2      102.44      168.48      7.89 o 
   3  -9   2      108.28      126.88     12.40 o 
   4  -9   2      198.50      195.83     14.32 o 
   5  -9   2      320.44      271.17     17.42 o 
   6  -9   2      467.33      549.65     28.37 o 
   7  -9   2       12.30       23.44      8.30 o 
   8  -9   2      688.17      714.47     35.57 o 
   9  -9   2       22.56       30.10      8.76 o 
  10  -9   2       75.78       88.57     11.40 o 
  11  -9   2      153.42      180.42     16.60 o 
  12  -9   2       83.13       83.19     11.40 o 
  13  -9   2       85.07       76.25     11.86 o 
  14  -9   2        0.94        0.00      9.03 o 
  15  -9   2        0.04        7.02      9.67 o 
  -9  -8   2       65.89       91.67     10.49 o 
  -8  -8   2        1.25        0.00      3.40 o 
  -7  -8   2        1.43        5.69      3.44 o 
  -6  -8   2      160.06      155.16      7.28 o 
  -5  -8   2      155.26      141.47      6.66 o 
  -4  -8   2      287.13      261.51     14.87 o 
  -3  -8   2        2.61        0.55      1.55 o 
  -2  -8   2       11.89       21.62      2.92 o 
  -1  -8   2        4.30        0.00      1.09 o 
   0  -8   2     1323.26     1113.84    138.00 o 
   1  -8   2      443.86      439.45     14.19 o 
   2  -8   2      971.87      958.28     44.15 o 
   3  -8   2      491.06      409.82     21.62 o 
   4  -8   2      271.72      316.14     18.42 o 
   5  -8   2      661.49      725.87     35.03 o 
   6  -8   2     1420.22     1704.49     76.44 o 
   7  -8   2      166.26      220.55     15.60 o 
   8  -8   2      208.40      220.83     16.14 o 
   9  -8   2       75.83       72.33      9.58 o 
  10  -8   2        2.43        1.46      7.75 o 
  11  -8   2        4.73        5.47      8.03 o 
  13  -8   2       27.75       27.09      7.11 o 
  14  -8   2        6.89       12.31      6.38 o 
  -9  -7   2      151.00      161.01      7.82 o 
  -8  -7   2        3.15        0.00      5.56 o 
  -7  -7   2      164.16      160.43      7.47 o 
  -6  -7   2      357.53      358.07     12.52 o 
  -5  -7   2       39.80       37.95      3.58 o 
  -4  -7   2      692.50      714.56     30.56 o 
  -3  -7   2        0.10        0.00      1.52 o 
  -2  -7   2      215.41      225.93      9.76 o 
  -1  -7   2      403.98      267.16     14.05 o 
   0  -7   2      876.58      440.65     17.70 o 
   1  -7   2      589.36      558.31     27.00 o 
   2  -7   2     1009.24     1247.33     56.10 o 
   3  -7   2      356.69      345.24     18.97 o 
   4  -7   2     2084.82     2453.80    107.72 o 
   5  -7   2      233.47      185.07     13.68 o 
   6  -7   2      364.48      368.41     20.43 o 
   7  -7   2      179.30      190.82     14.41 o 
   8  -7   2        3.04        4.10      6.57 o 
   9  -7   2      344.87      334.75     20.07 o 
  10  -7   2      410.91      471.11     23.35 o 
  11  -7   2       33.71       30.06      3.57 o 
  12  -7   2      144.77      145.12     10.95 o 
  13  -7   2        0.11        0.00      6.20 o 
  14  -7   2       11.69       17.33      6.66 o 
 -10  -6   2       10.57        9.16      3.94 o 
  -9  -6   2        9.54       13.80      7.30 o 
  -8  -6   2       93.91      100.00      6.57 o 
  -7  -6   2       71.75       78.01      5.36 o 
  -6  -6   2      114.91      125.27      5.97 o 
  -5  -6   2      344.23      317.60     10.93 o 
  -4  -6   2      242.80      244.79     10.99 o 
  -3  -6   2      640.49      688.07     20.71 o 
  -2  -6   2      865.55      886.22     24.87 o 
  -1  -6   2     1515.27     1582.63     59.38 o 
   0  -6   2      427.15      307.29     15.60 o 
   1  -6   2     1289.98     1002.88     45.24 o 
   2  -6   2      485.68      558.04     26.73 o 
   3  -6   2      437.70      319.15     17.42 o 
   4  -6   2      599.94      664.85     31.65 o 
   5  -6   2     3486.34     3609.55    157.16 o 
   6  -6   2      215.53      223.84     14.87 o 
   7  -6   2     1000.93     1174.27     53.63 o 
   8  -6   2     1816.41     2177.15     95.23 o 
   9  -6   2       38.14       36.03      5.56 o 
  10  -6   2      122.28      131.38      6.16 o 
  11  -6   2      134.69      158.56      7.28 o 
  12  -6   2        0.17        2.37      6.02 o 
  13  -6   2       86.66      101.52     10.40 o 
  14  -6   2        0.59        3.28      6.57 o 
 -11  -5   2        6.61        8.05      5.06 o 
 -10  -5   2       21.48       17.27      8.07 o 
  -9  -5   2       17.81        9.30      4.29 o 
  -8  -5   2       69.98       61.54      8.48 o 
  -7  -5   2       34.95       35.56      3.61 o 
  -6  -5   2       89.64      103.00      5.43 o 
  -5  -5   2       40.73       49.68      3.54 o 
  -4  -5   2       15.35        7.47      2.13 o 
  -3  -5   2        0.74        0.00      0.98 o 
  -2  -5   2      230.05      263.47      6.80 o 
  -1  -5   2      186.19      101.75     14.41 o 
   1  -5   2      115.83       58.10      6.29 o 
   2  -5   2      239.30      183.98     11.04 o 
   3  -5   2     4869.21     4627.11    200.12 o 
   4  -5   2     7772.51     7996.68    344.60 o 
   5  -5   2       10.92       15.32      5.47 o 
   6  -5   2      260.51      353.54     17.06 o 
   7  -5   2       92.09       96.23      7.39 o 
   8  -5   2        0.61        3.74      3.83 o 
   9  -5   2      355.22      343.29     11.77 o 
  10  -5   2       12.71        9.67      2.89 o 
  11  -5   2      846.87      879.47     41.05 o 
  12  -5   2      329.78      371.60     20.34 o 
  13  -5   2       27.56       15.78      7.02 o 
  14  -5   2        1.53        0.00      6.66 o 
 -11  -4   2       58.61       66.55      5.31 o 
 -10  -4   2        0.45        0.00      9.35 o 
  -9  -4   2        6.26        8.76      3.46 o 
  -8  -4   2      109.75      116.16      7.80 o 
  -7  -4   2      217.78      244.30      9.16 o 
  -6  -4   2       58.15       60.78      4.02 o 
  -5  -4   2       65.51       83.40      4.34 o 
  -4  -4   2     2160.72     2417.86     71.95 o 
  -3  -4   2      613.86      694.32     21.31 o 
  -2  -4   2      831.46      878.33     49.44 o 
   3  -4   2      159.46      197.75     11.95 o 
   4  -4   2       21.98       31.38      5.11 o 
   5  -4   2     1903.54     2003.75     87.11 o 
   6  -4   2       49.56       56.28      5.93 o 
   7  -4   2     3245.06     3849.44    166.74 o 
   8  -4   2       14.36        9.53      2.09 o 
   9  -4   2      937.13     1015.39     44.06 o 
  10  -4   2       59.54       61.04      4.25 o 
  11  -4   2      104.22      124.32     10.95 o 
  12  -4   2       82.47       96.87     11.13 o 
  13  -4   2       28.61       18.15      7.11 o 
  14  -4   2        1.28        0.00      6.93 o 
 -12  -3   2       85.45       93.98      6.52 o 
 -11  -3   2        4.02        1.18      3.67 o 
 -10  -3   2      501.07      510.13     17.32 o 
  -9  -3   2      191.23      203.41      8.54 o 
  -8  -3   2       61.20       64.74      4.30 o 
  -7  -3   2        0.46        0.00      2.31 o 
  -6  -3   2       32.84       34.66      2.92 o 
  -5  -3   2       40.78       63.97      3.90 o 
  -4  -3   2      132.86      126.91      5.10 o 
  -3  -3   2      743.97      814.65     47.98 o 
  -2  -3   2     2065.43     1494.15     64.94 o 
  -1  -3   2     2876.55     2736.20    144.34 o 
   1  -3   2      100.41      143.57      5.84 o 
   4  -3   2     1044.54      615.59     27.45 o 
   5  -3   2        0.19       71.97      6.02 o 
   6  -3   2        4.81        3.33      1.56 o 
   7  -3   2      456.41      435.88     13.99 o 
   8  -3   2        3.14        1.96      2.69 o 
   9  -3   2      703.65      758.47     23.77 o 
  10  -3   2       10.64       18.63      3.28 o 
  11  -3   2        9.66        7.21      6.48 o 
  12  -3   2       16.70       10.76      6.93 o 
  13  -3   2        6.76        4.29      7.02 o 
  14  -3   2        2.90        5.02      7.39 o 
 -13  -2   2       36.23       44.15      5.04 o 
 -12  -2   2       10.12       10.15      4.97 o 
 -11  -2   2      422.72      428.21     15.06 o 
 -10  -2   2       29.40       24.57      7.43 o 
  -9  -2   2      343.44      317.53     11.44 o 
  -8  -2   2        1.65        0.63      3.37 o 
  -7  -2   2       13.97       20.33      2.00 o 
  -6  -2   2     1378.09     1649.97     49.62 o 
  -5  -2   2     2930.19     3218.80     95.56 o 
  -4  -2   2        6.37        8.51      1.62 o 
  -3  -2   2        1.10        1.36      1.29 o 
   1  -2   2      480.79      468.46      9.44 o 
   2  -2   2     2880.87     1928.05     71.51 o 
   4  -2   2        5.59        6.38      2.42 o 
   5  -2   2      162.31      168.35      5.98 o 
   6  -2   2        3.52        1.48      1.54 o 
   7  -2   2       13.98       11.85      2.01 o 
   8  -2   2       10.63       11.21      2.23 o 
   9  -2   2      106.12      107.54      5.33 o 
  10  -2   2       90.75       96.67      6.66 o 
  11  -2   2      170.76      161.26     12.68 o 
  12  -2   2      344.10      331.83     19.43 o 
  13  -2   2        3.42        7.94      7.39 o 
 -13  -1   2       22.33       25.21     11.72 o 
 -12  -1   2        3.02        4.79      3.74 o 
 -11  -1   2       23.66       26.04      3.98 o 
 -10  -1   2      207.09      210.65      8.78 o 
  -9  -1   2      164.15      143.40      6.62 o 
  -8  -1   2      568.02      561.87     18.05 o 
  -7  -1   2      260.78      318.24      8.05 o 
  -6  -1   2      165.83      172.51      6.28 o 
  -5  -1   2     1120.58     1210.40     23.94 o 
  -4  -1   2       83.48       98.54      2.53 o 
  -1  -1   2      117.87      128.60      2.48 o 
   0  -1   2      562.43      606.65     10.81 o 
   1  -1   2       62.89       94.25      3.07 o 
   3  -1   2       65.67       63.02      2.69 o 
   4  -1   2        2.96        6.34      0.82 o 
   5  -1   2       22.83       12.42      4.06 o 
   6  -1   2      568.89      682.18     20.99 o 
   7  -1   2      316.52      373.34     12.22 o 
   8  -1   2        0.60        0.00      1.86 o 
   9  -1   2      666.47      678.16     21.58 o 
  10  -1   2      412.88      451.71     15.28 o 
  11  -1   2      189.24      231.77     15.41 o 
  12  -1   2       52.93       54.45      8.57 o 
  13  -1   2        7.94        4.47      7.30 o 
 -14   0   2       43.90       45.79      8.94 o 
 -13   0   2       10.08        2.32      3.60 o 
 -12   0   2       71.69       73.42      5.68 o 
 -11   0   2      422.60      446.47     15.40 o 
 -10   0   2      483.47      534.89     17.65 o 
  -9   0   2        0.70        1.51      2.58 o 
  -8   0   2      398.29      468.69     15.22 o 
  -7   0   2     1848.13     2180.79     65.25 o 
  -6   0   2      714.53      922.84     21.73 o 
  -5   0   2        0.44        1.19      1.09 o 
  -4   0   2      457.51      539.95     12.90 o 
  -3   0   2     1116.04     1142.39     26.63 o 
  -2   0   2      897.12     1100.03     24.70 o 
   0   0   2     1491.40     1590.06     44.78 o 
   2   0   2     2043.56     1956.85     55.17 o 
   3   0   2      101.61       80.59      2.58 o 
   4   0   2        5.20        6.23      1.80 o 
   5   0   2      555.70      572.18     23.81 o 
   6   0   2      194.73      226.79      6.88 o 
   7   0   2      756.51      752.32     31.38 o 
   8   0   2       21.55       15.70      2.45 o 
   9   0   2      389.18      409.60     13.95 o 
  10   0   2      639.28      685.73     33.57 o 
  11   0   2      402.18      428.06     23.26 o 
  12   0   2        1.90        0.00      7.02 o 
 -14   1   2        0.25       14.32      7.21 o 
 -13   1   2        0.57        0.00      3.46 o 
 -12   1   2        0.43        0.00      6.29 o 
 -11   1   2       69.35       72.20      5.35 o 
 -10   1   2      762.52      761.59     24.14 o 
  -9   1   2      767.20      805.10     25.18 o 
  -8   1   2      296.01      310.31     10.58 o 
  -7   1   2        8.59        7.92      2.28 o 
  -6   1   2      383.69      441.09     14.11 o 
  -5   1   2        0.05        1.12      1.20 o 
  -4   1   2     1911.56     2016.23     57.00 o 
  -2   1   2      177.32      232.76      4.86 o 
  -1   1   2      133.93       92.86      2.42 o 
   0   1   2     1617.82     1619.14     36.32 o 
   1   1   2       52.14       39.19      2.86 o 
   2   1   2      745.84      901.38     25.64 o 
   3   1   2      437.17      468.83     12.15 o 
   4   1   2      450.37      564.98     13.55 o 
   5   1   2      244.27      215.81      9.67 o 
   6   1   2        9.84        9.34      1.34 o 
   7   1   2      225.50      214.35      6.67 o 
   8   1   2      480.94      509.02     16.61 o 
   9   1   2      258.20      225.85      8.98 o 
  10   1   2       14.29       10.31      6.84 o 
  11   1   2        1.88        0.00      6.66 o 
  12   1   2       11.94       11.68      7.94 o 
 -14   2   2       25.82       23.72      4.18 o 
 -13   2   2      167.16      161.97      7.98 o 
 -12   2   2       11.83       10.95      3.54 o 
 -11   2   2        2.22        0.00      3.04 o 
 -10   2   2       16.38       25.42      7.11 o 
  -9   2   2      296.57      367.00     12.48 o 
  -8   2   2      612.08      739.40     23.06 o 
  -7   2   2     1864.75     2253.18     67.35 o 
  -6   2   2     7822.17     9121.24    370.32 o 
  -5   2   2      138.92      225.23      7.37 o 
  -4   2   2      169.92      165.46      5.57 o 
  -3   2   2      211.09      190.91      6.02 o 
  -2   2   2      357.91      303.71      7.31 o 
  -1   2   2     2924.75     2583.06    200.71 o 
   0   2   2       68.47      106.12      3.09 o 
   1   2   2      884.61      876.71     24.93 o 
   2   2   2      154.00      190.60      6.03 o 
   3   2   2     1597.87     1745.46     40.63 o 
   4   2   2      457.05      446.77     35.02 o 
   5   2   2       29.61       24.03      2.09 o 
   6   2   2      100.13       93.38      3.47 o 
   7   2   2      197.73      194.65      6.25 o 
   8   2   2     1591.00     1628.93     51.31 o 
   9   2   2        4.37        0.00      2.85 o 
  10   2   2        4.24        0.00      6.48 o 
  11   2   2       30.38       32.29      8.21 o 
 -15   3   2        8.84        3.37      7.21 o 
 -14   3   2        0.88        0.00      3.40 o 
 -13   3   2       37.19       28.07      4.52 o 
 -12   3   2       50.05       41.17      4.09 o 
 -11   3   2      440.90      428.07     14.69 o 
 -10   3   2        0.00        0.35      2.69 o 
  -9   3   2      358.72      425.96     14.17 o 
  -8   3   2        0.02        2.65      2.10 o 
  -7   3   2       42.72       56.00      5.84 o 
  -6   3   2      868.14      453.05     20.52 o 
  -5   3   2     1869.48     2236.08     63.43 o 
  -4   3   2      916.60      843.90     32.38 o 
  -3   3   2     1375.80     1376.17     53.04 o 
  -2   3   2     2862.90     2978.90    128.24 o 
  -1   3   2     4337.15     4050.19    150.14 o 
   0   3   2        0.37        0.00      1.28 o 
   1   3   2      565.96      583.77     16.87 o 
   2   3   2      287.55      229.81      7.19 o 
   3   3   2        0.04        3.52      2.14 o 
   4   3   2     3557.89     3938.40    116.82 o 
   5   3   2        5.85        3.86      1.05 o 
   6   3   2       24.91       29.25      2.13 o 
   7   3   2        4.81        0.67      2.59 o 
   8   3   2       39.83       33.27      3.46 o 
   9   3   2       97.47       97.15      5.77 o 
  10   3   2       37.73       35.03      7.94 o 
  11   3   2        0.24        0.00      7.30 o 
 -15   4   2        0.18        0.00      6.11 o 
 -14   4   2       32.55       29.74      4.14 o 
 -13   4   2      121.36      105.54      6.49 o 
 -12   4   2        1.02        0.69      3.10 o 
 -11   4   2       56.46       48.62      5.02 o 
 -10   4   2        1.62        1.47      2.58 o 
  -9   4   2      941.33     1171.81     51.99 o 
  -8   4   2       26.74       24.72      4.01 o 
  -7   4   2      823.65      856.48     38.04 o 
  -6   4   2       47.74       56.83      4.47 o 
  -5   4   2     1245.01     1382.16     39.62 o 
  -4   4   2      109.08      147.93     10.08 o 
  -2   4   2      149.14      172.70      5.93 o 
  -1   4   2      448.99      426.69     12.75 o 
   0   4   2      140.68      148.61      5.25 o 
   1   4   2       85.77       84.56      5.06 o 
   2   4   2        7.56        5.13      1.51 o 
   3   4   2      585.65      618.33     28.37 o 
   4   4   2      210.90      181.70     10.49 o 
   5   4   2      250.85      212.80     11.31 o 
   6   4   2        2.97        4.34      1.53 o 
   7   4   2       97.48       83.17      4.94 o 
   8   4   2      164.58      185.90      8.03 o 
   9   4   2       67.23       58.01      8.85 o 
  10   4   2       31.71       19.06      7.66 o 
 -15   5   2       80.96       79.72      9.12 o 
 -14   5   2        0.29        0.00      3.48 o 
 -13   5   2      123.51      126.97      5.65 o 
 -12   5   2       10.62       10.41      3.65 o 
 -11   5   2        0.23        3.81      2.87 o 
 -10   5   2      181.52      179.14     10.95 o 
  -9   5   2      369.84      447.21     21.25 o 
  -8   5   2        1.37        1.19      3.28 o 
  -7   5   2      220.50      237.06      8.42 o 
  -6   5   2        4.89        5.97      3.10 o 
  -5   5   2      274.07      335.93     11.06 o 
  -4   5   2     2367.89     2235.25     97.05 o 
  -3   5   2      791.93      747.03     33.38 o 
  -2   5   2      503.81      445.85     20.43 o 
  -1   5   2     2094.86     2347.72    101.61 o 
   0   5   2      724.33      804.04     35.66 o 
   1   5   2       78.41       99.70      6.84 o 
   2   5   2      222.93      174.76      9.94 o 
   3   5   2       20.84       17.63      7.62 o 
   4   5   2        4.76        6.07      2.69 o 
   5   5   2      138.92      136.64      5.40 o 
   6   5   2        0.13       17.60      6.11 o 
   7   5   2        0.78        4.10      6.20 o 
   8   5   2       47.82       35.39      7.75 o 
   9   5   2       18.95        1.00      7.02 o 
  10   5   2       78.71       88.93     10.49 o 
 -15   6   2        0.60        0.00      5.56 o 
 -14   6   2       94.44       79.57      6.43 o 
 -13   6   2       12.67       10.39      2.99 o 
 -12   6   2       71.47       79.22      4.55 o 
 -11   6   2      523.88      594.34     28.09 o 
 -10   6   2        2.79        0.00      3.92 o 
  -9   6   2      267.14      295.53     14.78 o 
  -8   6   2      177.15      188.14      9.44 o 
  -7   6   2      370.86      410.73     13.70 o 
  -6   6   2      369.83      438.58     14.23 o 
  -5   6   2     1085.01     1121.11     43.55 o 
  -4   6   2      298.79      355.08     11.49 o 
  -3   6   2      938.18     1026.86     29.80 o 
  -2   6   2     2514.89     2443.99     69.11 o 
  -1   6   2     1005.70      986.57     28.61 o 
   0   6   2     6319.65     6174.61    213.67 o 
   1   6   2       92.72       88.92      4.28 o 
   2   6   2       29.18       32.22      2.69 o 
   3   6   2      163.83      147.09      5.55 o 
   4   6   2      125.83      133.77      5.22 o 
   5   6   2       62.90       85.37      8.48 o 
   6   6   2     1207.21     1179.19     53.91 o 
   7   6   2      438.39      382.45     20.98 o 
   8   6   2       77.64       90.12     10.76 o 
   9   6   2       13.43        7.75      7.39 o 
 -15   7   2       11.02       13.45      3.94 o 
 -14   7   2      147.89      154.05      6.29 o 
 -13   7   2       43.74       44.91      3.99 o 
 -12   7   2      151.44      159.76      7.68 o 
 -11   7   2       60.35       59.82      4.73 o 
 -10   7   2        3.52        9.11      3.96 o 
  -9   7   2      375.80      424.25     14.50 o 
  -8   7   2      223.37      216.12      9.23 o 
  -7   7   2      661.39      668.16     20.79 o 
  -6   7   2      223.92      196.08      8.12 o 
  -5   7   2      385.06      237.43     11.49 o 
  -4   7   2      521.30      508.11     15.84 o 
  -3   7   2        5.04        1.47      2.78 o 
  -2   7   2      140.59      120.80      5.64 o 
  -1   7   2      461.14      447.65     13.73 o 
   0   7   2      365.52      329.41     10.52 o 
   1   7   2        1.95        1.71      2.09 o 
   2   7   2      477.15      507.78     15.40 o 
   3   7   2        9.17        8.70      2.13 o 
   4   7   2      448.52      409.09     20.98 o 
   5   7   2       62.03       75.89      8.57 o 
   6   7   2      245.45      205.32     14.05 o 
   7   7   2       20.79       36.76      7.75 o 
   8   7   2        5.99        0.64      6.84 o 
 -15   8   2        1.68        6.33      3.10 o 
 -14   8   2      114.49      111.14      5.56 o 
 -13   8   2        2.56        4.92      7.80 o 
 -12   8   2      244.47      244.47     10.91 o 
 -11   8   2      194.36      223.06     10.08 o 
 -10   8   2       94.70      107.81     17.65 o 
  -9   8   2      126.86      133.21      7.85 o 
  -8   8   2        0.04        6.67      3.85 o 
  -7   8   2      147.79      155.47      7.86 o 
  -6   8   2       76.09       73.79      7.66 o 
  -5   8   2       36.42       58.20      5.15 o 
  -4   8   2        8.29       13.82      3.28 o 
  -3   8   2       22.07       18.08      2.95 o 
  -2   8   2      371.10      325.85     10.80 o 
  -1   8   2       96.12      101.74      5.75 o 
   0   8   2      356.07      346.56     11.11 o 
   1   8   2        0.25        0.46      2.29 o 
   2   8   2      186.32      166.07     10.31 o 
   3   8   2      354.93      333.82     10.93 o 
   4   8   2       94.46       98.24      9.76 o 
   5   8   2        0.21        4.10      6.02 o 
   6   8   2       67.96       96.41     10.58 o 
   7   8   2        9.01        6.11      7.02 o 
 -15   9   2       90.40       94.42      5.68 o 
 -14   9   2       24.59       24.45      5.37 o 
 -13   9   2        8.77        1.71      4.92 o 
 -12   9   2      164.98      175.67     11.31 o 
 -11   9   2      364.40      379.65     14.54 o 
 -10   9   2       24.14       33.78      5.01 o 
  -9   9   2       41.62       39.28      4.95 o 
  -8   9   2        9.81        8.69      3.77 o 
  -6   9   2        7.05       10.53      3.70 o 
  -5   9   2      184.08      150.05      7.25 o 
  -4   9   2       75.71       71.77      4.89 o 
  -3   9   2       69.50       71.29      5.22 o 
  -2   9   2        2.28        0.00      4.61 o 
  -1   9   2      391.52      405.86     16.83 o 
   0   9   2      464.25      434.05     13.70 o 
   1   9   2       26.81       33.50      3.22 o 
   2   9   2       11.30       16.28      2.96 o 
   3   9   2      413.80      396.04     20.71 o 
   4   9   2        0.00        2.28      5.66 o 
   5   9   2        6.65        5.84      6.02 o 
   6   9   2       37.68       32.65      7.94 o 
 -15  10   2       45.99       39.74      6.25 o 
 -14  10   2      108.21      102.64      7.93 o 
 -13  10   2      190.83      206.67     10.98 o 
 -12  10   2      170.82      179.47      9.89 o 
 -11  10   2        9.82        4.23      4.96 o 
 -10  10   2      232.52      226.87     10.98 o 
  -9  10   2        1.37        0.00      4.37 o 
  -8  10   2      147.02      164.27     14.14 o 
  -6  10   2      277.47      337.48     12.44 o 
  -5  10   2      119.01      152.72      7.75 o 
  -4  10   2       77.95       89.82      5.96 o 
  -3  10   2       57.06       58.93      4.47 o 
  -2  10   2      423.23      408.18     13.42 o 
  -1  10   2      203.36      167.41      7.00 o 
   0  10   2      108.73       97.85     13.18 o 
   1  10   2      176.65      195.41      8.35 o 
   2  10   2      265.17      248.01     14.87 o 
   3  10   2       20.13       27.55      6.48 o 
   4  10   2        7.95        0.64      6.02 o 
   5  10   2       12.31       14.41      7.39 o 
   6  10   2        4.08       11.22      7.57 o 
 -15  11   2        0.79        1.36      5.55 o 
 -14  11   2       31.02       27.95      8.07 o 
 -13  11   2       27.84       22.72      5.63 o 
 -12  11   2       10.32        2.75      5.01 o 
 -11  11   2      294.20      323.72     13.76 o 
 -10  11   2        9.60       13.58      5.41 o 
  -9  11   2        2.15        4.52      4.76 o 
  -8  11   2       20.23       14.51      7.21 o 
  -7  11   2      961.37     1021.41     31.10 o 
  -6  11   2       18.62       16.71      4.34 o 
  -5  11   2        4.06        3.05      4.16 o 
  -4  11   2      803.98      859.72     26.05 o 
  -3  11   2       66.50       57.89      4.64 o 
  -2  11   2      184.35      208.66      8.49 o 
  -1  11   2      649.78      662.96     20.38 o 
   0  11   2      579.70      561.25     17.55 o 
   1  11   2       66.19       61.66      7.48 o 
   2  11   2      129.87      139.37     11.13 o 
   3  11   2       10.54       13.68      6.29 o 
   4  11   2       25.48       22.80      7.11 o 
   5  11   2       27.72       30.37      8.12 o 
 -15  12   2        0.91        0.00      5.76 o 
 -14  12   2        2.03        3.42      9.35 o 
 -13  12   2       19.08       16.12      5.77 o 
 -12  12   2       34.84       36.68      6.34 o 
 -11  12   2       28.88       47.72      9.03 o 
 -10  12   2       78.13       55.93      6.53 o 
  -9  12   2       13.59       11.75     10.22 o 
  -8  12   2      205.18      216.87     10.78 o 
  -7  12   2      134.03      118.50      8.31 o 
  -6  12   2        1.91        5.04      4.60 o 
  -5  12   2      217.18      262.98     13.04 o 
  -4  12   2       45.33       50.54      6.29 o 
  -3  12   2      285.79      294.09     11.05 o 
  -2  12   2       44.60       48.33      4.51 o 
  -1  12   2       39.51       42.35      4.30 o 
   0  12   2      168.74      173.76     12.13 o 
   1  12   2        0.01        0.00      5.56 o 
   2  12   2        0.88        2.01      5.75 o 
   3  12   2       43.72       59.84      8.30 o 
 -15  13   2        1.66        0.00      6.57 o 
 -14  13   2       52.68       47.98      8.85 o 
 -13  13   2       99.99       92.74      7.99 o 
 -12  13   2        0.91        2.04      5.62 o 
 -11  13   2      127.26      123.51     15.00 o 
 -10  13   2        9.19        8.12      5.75 o 
  -9  13   2       31.26       30.84      5.90 o 
  -8  13   2      232.48      221.87     10.81 o 
  -7  13   2       28.70       30.94      5.43 o 
  -6  13   2        2.50        2.37      4.90 o 
  -5  13   2       64.16       75.04      5.97 o 
  -4  13   2        0.07        2.68      4.27 o 
  -3  13   2       32.02       37.89      4.70 o 
  -2  13   2      350.70      313.96     11.49 o 
  -1  13   2       16.97       18.70      6.02 o 
   0  13   2       22.29       33.29      7.02 o 
   1  13   2        5.21        5.47      6.20 o 
   2  13   2        6.36        8.03      6.38 o 
 -14  14   2       34.94       25.81      8.30 o 
 -13  14   2        9.65        7.28     13.96 o 
 -12  14   2        1.24        0.00      6.06 o 
 -11  14   2        1.15        0.00      5.48 o 
 -10  14   2       79.49       81.79      7.69 o 
  -9  14   2        2.78        5.36      5.31 o 
  -8  14   2      116.11      127.22      9.20 o 
  -7  14   2       29.62       16.66      6.38 o 
  -6  14   2       96.06      143.93      8.80 o 
  -5  14   2       20.91       12.55      5.88 o 
  -4  14   2        3.89        5.20      4.24 o 
  -3  14   2       18.42       10.51      4.08 o 
  -2  14   2       39.04       36.94      6.89 o 
  -1  14   2        0.32        2.83      6.02 o 
   0  14   2       25.83       40.04      7.66 o 
   1  14   2        0.12        0.00      7.02 o 
 -13  15   2        0.56        1.28      7.30 o 
 -12  15   2        0.44        6.61      8.30 o 
 -11  15   2       12.74       14.38      6.07 o 
 -10  15   2        0.00        0.00      5.62 o 
  -9  15   2        1.58        0.00      5.72 o 
  -8  15   2        2.91        0.51      6.34 o 
  -7  15   2       12.54       12.14      5.24 o 
  -6  15   2        4.74        1.92      5.04 o 
  -5  15   2       19.02       31.55      6.34 o 
  -4  15   2       58.71       60.56      5.64 o 
  -3  15   2        6.29        0.98      4.05 o 
  -2  15   2       10.80        8.48      6.84 o 
  -1  15   2        2.58        6.29      6.48 o 
 -12  16   2       18.81       20.34      8.85 o 
 -11  16   2       45.78       36.02      7.08 o 
 -10  16   2       11.02        4.55      6.18 o 
  -9  16   2        8.46        0.00      6.03 o 
  -8  16   2        0.49        0.39      5.39 o 
  -7  16   2        6.74        2.50      5.04 o 
  -6  16   2       37.97       43.42     11.13 o 
  -5  16   2       80.41      106.79      7.60 o 
  -4  16   2        0.10        0.00      4.42 o 
  -3  16   2        0.35        4.93      6.48 o 
 -10  17   2       16.54        7.11      7.94 o 
  -9  17   2       23.57       27.22      9.03 o 
  -8  17   2       19.69       28.86      6.18 o 
  -7  17   2        2.22        9.16      5.34 o 
  -6  17   2        7.73       10.79      9.49 o 
   3 -17   3       13.96       32.20      9.12 o 
   4 -17   3        3.71        7.21      9.58 o 
   5 -17   3        1.50        0.00      5.89 o 
   6 -17   3       55.47       81.31      8.11 o 
   7 -17   3       56.79       80.60      7.98 o 
   8 -17   3        6.94        8.91      8.30 o 
   9 -17   3        6.72        1.34     13.91 o 
  10 -17   3        9.06       14.25     11.49 o 
   1 -16   3        0.52        9.49      7.94 o 
   2 -16   3       25.09       19.61      8.57 o 
   3 -16   3       10.80       19.34      8.76 o 
   4 -16   3       18.03       21.14      6.89 o 
   5 -16   3       70.63       55.43      6.95 o 
   6 -16   3       14.73       17.14      9.12 o 
   7 -16   3       31.99       31.70      6.84 o 
   8 -16   3       71.17       60.14      8.94 o 
   9 -16   3       22.73       12.33      6.38 o 
  10 -16   3       22.00       21.55      7.02 o 
  11 -16   3       26.43       26.54     12.95 o 
  -1 -15   3        0.66        0.00      6.66 o 
   0 -15   3        1.20        0.00      6.93 o 
   1 -15   3       28.14       39.04      8.48 o 
   2 -15   3        0.00        0.00      7.48 o 
   3 -15   3        0.21        1.32      4.75 o 
   4 -15   3        1.34        0.00      5.14 o 
   5 -15   3        5.97        7.26      5.69 o 
   6 -15   3      128.43      146.88      9.80 o 
   7 -15   3        2.52       12.63      6.14 o 
   8 -15   3       91.14       52.09      6.99 o 
   9 -15   3        0.59        0.00     10.95 o 
  10 -15   3        1.90        0.00     11.04 o 
  11 -15   3       33.55       20.71     12.77 o 
  12 -15   3        1.18        8.57     12.31 o 
  -2 -14   3        4.36       15.69      7.11 o 
  -1 -14   3       37.15       34.20      7.48 o 
   0 -14   3        3.40        0.00      6.66 o 
   1 -14   3        0.85        0.00      7.30 o 
   2 -14   3       34.86       29.00      5.10 o 
   3 -14   3        0.54        0.00      6.75 o 
   4 -14   3       58.86       76.41      6.70 o 
   5 -14   3       13.77       27.23      5.96 o 
   6 -14   3        6.74        2.18      5.64 o 
   7 -14   3      169.45      178.32     17.79 o 
   8 -14   3       67.05       57.92     11.68 o 
   9 -14   3       66.26       73.52     13.32 o 
  10 -14   3        0.02       11.68     10.85 o 
  11 -14   3      109.73      110.09     14.87 o 
  12 -14   3       10.02        0.00     11.95 o 
  13 -14   3        2.42        0.00     11.86 o 
  -4 -13   3        1.26       10.76      7.02 o 
  -3 -13   3        1.39        2.01      6.38 o 
  -2 -13   3        0.56       13.77      6.66 o 
  -1 -13   3        4.64        2.46      6.20 o 
   0 -13   3        2.37        9.49      6.93 o 
   1 -13   3        2.98        2.50      4.08 o 
   2 -13   3       17.64       13.62      4.82 o 
   3 -13   3       98.88      119.82     15.23 o 
   4 -13   3        4.69        0.00      4.82 o 
   5 -13   3        3.65        2.37      9.30 o 
   6 -13   3      240.79      263.79     19.88 o 
   7 -13   3        2.71        0.00      9.67 o 
   8 -13   3        0.11        0.00     10.03 o 
   9 -13   3       61.25       60.84     11.68 o 
  10 -13   3       29.00       29.92     11.49 o 
  11 -13   3        1.16        2.37     11.22 o 
  12 -13   3        4.28        0.00     10.85 o 
  13 -13   3        0.46        0.00     11.31 o 
  -5 -12   3        0.23        5.11      6.84 o 
  -4 -12   3       14.12       13.86      6.66 o 
  -3 -12   3       12.01       14.78      6.38 o 
  -2 -12   3        0.24        0.91      5.93 o 
  -1 -12   3      102.03       98.97     10.49 o 
   0 -12   3       22.22       30.19      7.57 o 
   1 -12   3      198.19      225.33      9.80 o 
   2 -12   3       65.38       56.41      6.75 o 
   3 -12   3       10.21        2.03      4.66 o 
   4 -12   3      234.23      222.65     17.06 o 
   5 -12   3      270.80      235.69     18.06 o 
   6 -12   3        3.62       10.85      9.12 o 
   7 -12   3      158.74      168.10     16.78 o 
   8 -12   3      213.08      204.13     18.15 o 
   9 -12   3       88.66       85.10     12.86 o 
  10 -12   3       86.91       89.66     13.13 o 
  11 -12   3      151.01      137.18     15.14 o 
  12 -12   3        3.02        6.93     10.76 o 
  13 -12   3        0.40        0.00     10.31 o 
  14 -12   3      150.99      183.34     20.61 o 
  -6 -11   3       13.72       11.13      6.84 o 
  -5 -11   3       35.65       35.30      7.48 o 
  -4 -11   3        4.44       11.04      6.02 o 
  -3 -11   3      162.47      167.83     12.13 o 
  -2 -11   3        1.47        0.00      5.56 o 
  -1 -11   3       11.60       19.70      6.38 o 
   0 -11   3      130.37      130.28      6.96 o 
   1 -11   3       16.06        9.68      3.98 o 
   2 -11   3       42.32       55.27      5.24 o 
   3 -11   3       28.78       39.13      8.76 o 
   4 -11   3      486.65      527.85     28.00 o 
   5 -11   3      175.21      175.31     15.41 o 
   6 -11   3       62.76       49.53     10.12 o 
   7 -11   3        9.06       18.24      9.21 o 
   8 -11   3      146.73      149.95     16.42 o 
   9 -11   3        1.48        0.00      9.76 o 
  10 -11   3        5.79        0.00      9.85 o 
  11 -11   3       66.38       68.41     11.86 o 
  12 -11   3       22.01        7.11     10.31 o 
  13 -11   3       40.38       43.69     11.77 o 
  14 -11   3        7.72       25.63     12.04 o 
  -7 -10   3       19.05       18.42      7.66 o 
  -6 -10   3        9.47        7.11      6.57 o 
  -5 -10   3       34.72       37.58      7.11 o 
  -4 -10   3        0.06        4.10      5.56 o 
  -3 -10   3       18.55       25.81      6.20 o 
  -2 -10   3       53.67       37.94      6.57 o 
  -1 -10   3       95.86       82.96      5.02 o 
   0 -10   3      193.19      166.83      9.58 o 
   1 -10   3      276.07      170.66     12.22 o 
   2 -10   3        4.47       10.31      6.84 o 
   3 -10   3        2.88        3.28      7.39 o 
   4 -10   3        0.05        0.00      7.39 o 
   5 -10   3      194.22      237.43     17.15 o 
   6 -10   3      454.21      440.46     24.72 o 
   7 -10   3       68.56       75.71     10.67 o 
   8 -10   3        3.86        0.46      8.94 o 
   9 -10   3      122.58      130.62     15.41 o 
  10 -10   3      297.78      325.08     21.80 o 
  11 -10   3        7.87        0.00      9.39 o 
  12 -10   3       11.92       16.42     10.12 o 
  13 -10   3       80.96       73.61     12.59 o 
  14 -10   3        0.68        9.76     10.31 o 
  -8  -9   3        8.77        6.11      7.02 o 
  -7  -9   3       65.03       48.43      4.52 o 
  -6  -9   3       14.38       15.70      3.51 o 
  -5  -9   3       35.55       30.92      6.48 o 
  -4  -9   3      116.32      115.11      9.85 o 
  -3  -9   3        0.05        2.74      4.83 o 
  -2  -9   3       43.01        8.03      3.19 o 
   0  -9   3       90.89      107.90      7.11 o 
   1  -9   3      757.14      783.51     36.67 o 
   2  -9   3      498.35      617.96     30.56 o 
   3  -9   3      160.80      173.21     14.14 o 
   4  -9   3      282.29      273.36     17.60 o 
   5  -9   3      652.93      656.36     32.56 o 
   6  -9   3       18.04       23.90      8.21 o 
   7  -9   3      152.02      156.98     14.78 o 
   8  -9   3      113.40      146.67     14.59 o 
   9  -9   3       97.89       96.05     11.68 o 
  10  -9   3        0.36        1.73      9.30 o 
  11  -9   3       66.53       57.83     10.67 o 
  12  -9   3      409.39      410.09     24.90 o 
  13  -9   3      134.95      151.59     16.14 o 
  14  -9   3        4.86        0.00      8.76 o 
  -9  -8   3       33.23       32.70      7.11 o 
  -8  -8   3       15.35       17.03      3.98 o 
  -7  -8   3       72.36       60.20     12.36 o 
  -6  -8   3      114.51       96.43      6.43 o 
  -5  -8   3       61.57       57.45      4.64 o 
  -4  -8   3      128.21      145.08      6.51 o 
  -3  -8   3      388.32      105.35      7.11 o 
  -2  -8   3      123.01      142.56      7.11 o 
   1  -8   3     2807.03     2787.36    121.95 o 
   2  -8   3     7832.40     7830.13    338.12 o 
   3  -8   3      409.28      387.56     21.16 o 
   4  -8   3      521.31      524.93     26.73 o 
   5  -8   3      140.65      157.71     13.59 o 
   6  -8   3      474.51      428.24     23.53 o 
   7  -8   3      475.70      428.79     23.72 o 
   8  -8   3       66.29       61.84      9.30 o 
   9  -8   3      785.68      816.53     40.13 o 
  10  -8   3      328.31      359.56     22.16 o 
  11  -8   3        0.32        2.65      8.30 o 
  12  -8   3       15.35       15.32      8.85 o 
  13  -8   3      156.81      173.03     12.68 o 
  14  -8   3        0.16        0.18      6.20 o 
 -10  -7   3        0.13        1.18      3.93 o 
  -9  -7   3       44.93       41.84      4.72 o 
  -8  -7   3        0.38        0.73      3.29 o 
  -7  -7   3       34.72       28.34      3.66 o 
  -6  -7   3      272.76      249.35     11.68 o 
  -5  -7   3       64.32       71.50      4.82 o 
  -4  -7   3        6.29        9.07      2.50 o 
  -3  -7   3     1162.54     1041.29     92.35 o 
  -2  -7   3       72.73       85.25      4.20 o 
  -1  -7   3      401.63      402.71     50.12 o 
   0  -7   3       65.87       23.44      3.19 o 
   2  -7   3     3104.87     2760.18    120.58 o 
   3  -7   3      621.32      515.08     26.00 o 
   4  -7   3       60.00       69.50      8.39 o 
   5  -7   3       94.82      120.04     12.22 o 
   6  -7   3      239.04      307.29     18.52 o 
   7  -7   3      242.98      298.26     18.42 o 
   8  -7   3        7.33        0.00      6.48 o 
   9  -7   3        2.82        0.64      7.02 o 
  10  -7   3      200.97      237.06     13.96 o 
  11  -7   3        4.40        0.00      5.56 o 
  12  -7   3        4.09        1.19      5.84 o 
  13  -7   3      185.06      204.95     14.23 o 
  14  -7   3        9.30       16.24      6.93 o 
 -10  -6   3        0.03        0.00      5.11 o 
  -9  -6   3      186.78      191.70      8.63 o 
  -8  -6   3        1.44        0.00      3.24 o 
  -7  -6   3      113.93      117.76      6.29 o 
  -6  -6   3        0.37        0.00      2.65 o 
  -5  -6   3       93.86      105.50      5.24 o 
  -4  -6   3      395.15      439.50     14.38 o 
  -3  -6   3     1025.24      966.41     19.26 o 
  -2  -6   3      898.73     1098.42     31.66 o 
  -1  -6   3      680.61      748.89     23.03 o 
   0  -6   3     1888.15     1545.14     68.23 o 
   1  -6   3        4.33        1.19      2.19 o 
   2  -6   3        3.62        2.37      3.10 o 
   3  -6   3       10.14       14.78      6.20 o 
   4  -6   3      350.73      321.61     18.33 o 
   5  -6   3     1065.20     1261.92     57.19 o 
   6  -6   3     2630.18     2915.42    127.88 o 
   7  -6   3      129.30       67.86      7.94 o 
   8  -6   3       62.20       70.23      6.48 o 
   9  -6   3      298.21      364.30     18.61 o 
  10  -6   3      128.44      141.53      6.41 o 
  11  -6   3      107.54      106.08     10.12 o 
  12  -6   3        0.69        0.00      6.02 o 
  13  -6   3       18.91       14.05      6.66 o 
  14  -6   3        0.08        8.76      7.02 o 
 -11  -5   3        2.63        5.48      3.72 o 
 -10  -5   3        9.86        6.67      7.11 o 
  -9  -5   3       26.61       21.65      3.91 o 
  -8  -5   3      102.07      101.23      7.66 o 
  -7  -5   3      242.64      222.28     11.40 o 
  -6  -5   3       13.72       13.71      2.78 o 
  -5  -5   3      168.46      199.27      7.53 o 
  -4  -5   3     1023.82     1202.77     40.91 o 
  -3  -5   3       41.16       36.85      1.37 o 
  -2  -5   3      127.41      149.74      5.11 o 
  -1  -5   3      678.81     1010.29     30.63 o 
   0  -5   3        0.07        1.17      1.31 o 
   4  -5   3      130.38      153.60     11.31 o 
   5  -5   3       52.92       90.12     10.40 o 
   6  -5   3      453.08      541.25     25.08 o 
   7  -5   3        7.62        6.48      3.92 o 
   8  -5   3       92.41      102.51      4.85 o 
   9  -5   3        2.58        2.90      2.96 o 
  10  -5   3       39.01       42.14      7.02 o 
  11  -5   3       23.36       24.72      6.93 o 
  12  -5   3       29.40       22.35      7.11 o 
  13  -5   3        0.02        3.47      6.75 o 
  14  -5   3        0.23        0.00      6.38 o 
 -12  -4   3        5.38        3.17      4.93 o 
 -11  -4   3        6.59       13.22      4.03 o 
 -10  -4   3       59.97       46.70      4.53 o 
  -9  -4   3       31.75       26.82      3.85 o 
  -8  -4   3        8.25       13.29      3.14 o 
  -7  -4   3      454.16      478.21     15.69 o 
  -6  -4   3     1220.61     1271.75     38.67 o 
  -5  -4   3      310.90      377.56     12.38 o 
  -4  -4   3      437.62      541.46     17.00 o 
  -3  -4   3     2922.04     2782.47    258.45 o 
  -2  -4   3      705.97      510.81     26.76 o 
  -1  -4   3      837.60      743.65     27.82 o 
   5  -4   3     2097.45     2451.79    106.44 o 
   6  -4   3      176.95      185.43     10.49 o 
   7  -4   3      144.94      195.35      7.08 o 
   8  -4   3      109.43      103.16      4.76 o 
   9  -4   3      321.08      337.97     11.59 o 
  10  -4   3      337.39      325.63     18.15 o 
  11  -4   3       59.49       53.54      7.94 o 
  12  -4   3      131.53      128.61     11.68 o 
  13  -4   3        5.41       14.50      7.21 o 
 -12  -3   3       37.23       44.52      4.91 o 
 -11  -3   3       17.04       22.36      8.48 o 
 -10  -3   3       20.02       20.74      3.83 o 
  -9  -3   3      110.87      113.03      6.33 o 
  -8  -3   3        2.67        0.76      2.77 o 
  -7  -3   3       41.38       45.05      3.67 o 
  -6  -3   3      194.08      180.07      8.89 o 
  -5  -3   3     1483.19     1775.82     53.24 o 
  -4  -3   3     1261.36     1508.12     45.16 o 
  -3  -3   3     1086.72      476.13     20.25 o 
  -2  -3   3      532.82      631.98     18.09 o 
  -1  -3   3     4435.81     4460.34    131.66 o 
   2  -3   3        2.68        0.00      0.66 o 
   3  -3   3        0.71        1.08      0.59 o 
   5  -3   3        9.27       19.26      5.79 o 
   6  -3   3      297.15      306.35     15.00 o 
   7  -3   3       10.01       13.26      1.88 o 
   8  -3   3      454.08      468.51     41.27 o 
   9  -3   3       16.75       12.06      2.42 o 
  10  -3   3      198.38      169.66     12.50 o 
  11  -3   3      169.88      171.48     12.95 o 
  12  -3   3       14.58        3.37      6.93 o 
  13  -3   3        2.35        1.28      7.02 o 
 -13  -2   3        6.96        8.85      4.15 o 
 -12  -2   3       11.05       10.74      3.79 o 
 -11  -2   3       46.62       50.12      4.74 o 
 -10  -2   3      362.23      402.78     14.29 o 
  -9  -2   3      206.69      219.93      8.80 o 
  -8  -2   3      174.10      183.53      7.47 o 
  -7  -2   3       88.29       92.23      4.69 o 
  -6  -2   3      785.99      916.85     28.05 o 
  -5  -2   3      135.89      123.75      5.21 o 
  -4  -2   3      124.57       89.66      5.47 o 
  -3  -2   3       17.13       37.91      1.43 o 
   0  -2   3     5345.84     5407.43    232.77 o 
   1  -2   3     5959.38     6051.67    260.50 o 
   3  -2   3       91.00      108.19      3.81 o 
   4  -2   3      251.90      203.13      8.30 o 
   5  -2   3        0.43        0.56      1.03 o 
   6  -2   3       96.75      142.02      6.66 o 
   7  -2   3       49.20       70.96      4.20 o 
   8  -2   3      115.79       95.15     13.32 o 
   9  -2   3     1360.35     1371.46     41.73 o 
  10  -2   3       25.26       21.98      7.11 o 
  11  -2   3       19.70       18.70      6.93 o 
  12  -2   3       52.00       41.96      8.30 o 
  13  -2   3       15.87       17.33      7.84 o 
 -13  -1   3       20.71       26.88      4.52 o 
 -12  -1   3      163.69      181.71      8.49 o 
 -11  -1   3      278.50      300.18     11.35 o 
 -10  -1   3      143.17      176.24      7.76 o 
  -9  -1   3      127.69      151.47      6.83 o 
  -8  -1   3      825.57      899.97     21.56 o 
  -7  -1   3      418.20      476.46      9.81 o 
  -6  -1   3      260.95      262.97      5.64 o 
  -5  -1   3     2710.71     3107.93    112.08 o 
  -4  -1   3       59.44       50.45      1.96 o 
  -3  -1   3     1401.61     1492.89     33.48 o 
  -1  -1   3      580.82      519.87     10.41 o 
   0  -1   3     1893.02     2085.02     41.99 o 
   1  -1   3     3173.50     3159.78    136.00 o 
   2  -1   3       54.82       59.16      2.56 o 
   3  -1   3     1569.31     1957.87     85.01 o 
   4  -1   3       75.46       69.26      3.83 o 
   5  -1   3     1156.74     1295.96     35.77 o 
   6  -1   3     1657.46     1689.23     46.60 o 
   7  -1   3        2.09        1.55      1.73 o 
   8  -1   3       79.85       69.52      7.75 o 
   9  -1   3       35.24       28.73      3.03 o 
  10  -1   3      295.08      295.98     17.60 o 
  11  -1   3      157.05      168.01     13.13 o 
  12  -1   3        3.72        0.00      6.93 o 
 -14   0   3       10.73       12.71      4.33 o 
 -13   0   3        6.50        6.73      3.95 o 
 -12   0   3      517.07      564.19     19.00 o 
 -11   0   3      304.25      278.83     10.73 o 
 -10   0   3       54.94       55.45      4.36 o 
  -9   0   3      230.95      224.72      6.54 o 
  -8   0   3       72.45       91.58      3.61 o 
  -7   0   3      399.35      433.90     10.84 o 
  -6   0   3      787.28      857.73     20.36 o 
  -5   0   3     1467.67     1545.09     42.76 o 
  -4   0   3      139.35      183.03      4.10 o 
  -3   0   3     3237.34     3091.83     80.98 o 
  -2   0   3       10.70        9.20      0.88 o 
   0   0   3      422.68      437.47     12.64 o 
   2   0   3      390.20      396.28      9.49 o 
   3   0   3      546.50      725.64     17.62 o 
   4   0   3     1137.36     1198.54     55.46 o 
   5   0   3      257.86      299.29      7.59 o 
   6   0   3       39.93       43.74      2.42 o 
   7   0   3       22.23       18.61      1.71 o 
   8   0   3       68.85       60.34      3.92 o 
   9   0   3       50.92       55.46      8.12 o 
  10   0   3      156.54      165.37     12.86 o 
  11   0   3        0.10        3.74      6.93 o 
  12   0   3       17.10       22.44      8.03 o 
 -14   1   3       22.42       25.71      4.57 o 
 -13   1   3       63.08       78.16      8.16 o 
 -12   1   3        8.79        5.47      3.59 o 
 -11   1   3       44.18       37.52      4.08 o 
 -10   1   3        4.93        8.57      4.54 o 
  -9   1   3      407.74      416.72     10.80 o 
  -8   1   3       39.15       78.77      3.50 o 
  -7   1   3     2150.68     2617.23     61.01 o 
  -6   1   3      271.22      364.29     11.04 o 
  -5   1   3     1125.04     1151.65     27.11 o 
  -4   1   3      194.88      214.56      6.68 o 
  -2   1   3      822.56     1089.26     28.86 o 
   2   1   3       67.06       69.69      2.97 o 
   3   1   3      751.21      754.69     33.84 o 
   4   1   3      854.56      941.58     61.85 o 
   5   1   3      847.74      868.60     20.64 o 
   6   1   3       85.10       87.18      3.39 o 
   7   1   3        6.63        8.32      2.24 o 
   8   1   3      587.29      579.12     14.38 o 
   9   1   3      170.98      129.43     11.49 o 
  10   1   3       41.57       39.86      7.84 o 
  11   1   3      129.64      124.60     12.31 o 
  12   1   3        6.05       13.68      8.03 o 
 -14   2   3       42.96       45.47      4.80 o 
 -13   2   3       26.82       27.09      4.13 o 
 -12   2   3       71.77       59.80      5.70 o 
 -11   2   3      130.62      122.56      5.17 o 
 -10   2   3      157.04      159.03      5.50 o 
  -9   2   3       16.67       24.13      2.31 o 
  -8   2   3      158.63      206.51      6.04 o 
  -7   2   3      163.11      211.13      6.03 o 
  -6   2   3       32.38       40.19      5.06 o 
  -5   2   3      350.61      338.33     15.64 o 
  -4   2   3        1.10        0.00      1.21 o 
  -3   2   3      263.98      202.71      5.17 o 
  -1   2   3      597.25      571.82     19.43 o 
   0   2   3      607.33      675.71     19.32 o 
   1   2   3      214.41      162.31      5.24 o 
   2   2   3     2775.00     2731.67    392.03 o 
   3   2   3      982.52     1138.42     50.35 o 
   4   2   3     2140.11     2204.39     95.09 o 
   5   2   3      100.29      100.73      3.40 o 
   6   2   3        0.04        0.00      1.24 o 
   7   2   3        0.12        0.00      2.57 o 
   8   2   3      184.23      179.48      7.44 o 
   9   2   3      175.83      181.42     12.68 o 
  10   2   3        0.96        0.00      6.57 o 
  11   2   3       77.64       91.49     10.76 o 
 -15   3   3        3.97        7.78      3.93 o 
 -14   3   3        4.72        7.11      6.11 o 
 -13   3   3      243.67      212.94      9.22 o 
 -12   3   3      142.98      131.18      6.96 o 
 -11   3   3      224.54      232.59      7.27 o 
 -10   3   3      152.58      152.94      5.42 o 
  -9   3   3       89.89       81.57      3.94 o 
  -8   3   3      254.35      301.03      8.15 o 
  -7   3   3      390.91      259.41     12.50 o 
  -6   3   3     5607.97     6281.30    190.82 o 
  -5   3   3      619.38      749.29     24.26 o 
  -4   3   3     1912.45     1903.81     53.80 o 
  -3   3   3      540.48      401.86     11.98 o 
  -2   3   3     1371.36     1298.41     56.00 o 
  -1   3   3      151.99      163.13      5.38 o 
   0   3   3      257.12      277.59      8.45 o 
   1   3   3        0.30        2.45      2.01 o 
   2   3   3      311.36      426.14     19.88 o 
   3   3   3       88.96       74.10      8.76 o 
   4   3   3      805.17      866.41     25.18 o 
   5   3   3      458.04      471.15     14.38 o 
   6   3   3       94.77      103.74      4.66 o 
   7   3   3       63.94       73.70      8.30 o 
   8   3   3       92.64       98.60     10.58 o 
   9   3   3       36.56       38.67      7.75 o 
  10   3   3        1.61       10.58      7.39 o 
 -15   4   3        0.00        0.00      3.68 o 
 -14   4   3        0.76        0.00      3.49 o 
 -13   4   3      161.44      154.73      7.53 o 
 -12   4   3      275.09      267.21      8.19 o 
 -11   4   3       75.44       74.55      3.97 o 
 -10   4   3       95.11       86.77      4.14 o 
  -9   4   3      210.57      217.97      8.08 o 
  -8   4   3      222.91      295.53      9.88 o 
  -7   4   3     1973.42     2143.49     80.91 o 
  -6   4   3     1252.20     1485.26     42.54 o 
  -5   4   3      726.64      700.42     20.66 o 
  -4   4   3      229.36      278.83     11.81 o 
  -2   4   3       74.55       67.04      4.56 o 
  -1   4   3      167.80      189.63      9.30 o 
   0   4   3      909.23     1047.76     45.88 o 
   1   4   3     1269.06     1492.69     65.13 o 
   2   4   3       15.99        9.16      1.72 o 
   3   4   3        6.97       11.47      1.86 o 
   4   4   3      503.22      550.90     16.50 o 
   5   4   3      205.44      216.08      7.51 o 
   6   4   3       65.30       59.70      5.88 o 
   7   4   3      940.81      921.88     43.14 o 
   8   4   3       19.71        9.85      6.93 o 
   9   4   3        3.26        0.00      6.66 o 
  10   4   3        3.61        9.39      7.30 o 
 -15   5   3        2.42        3.36      3.68 o 
 -14   5   3       49.97       60.98      8.48 o 
 -13   5   3        4.23        0.00      2.76 o 
 -12   5   3       23.47       30.12      3.10 o 
 -11   5   3       19.68       18.72      2.80 o 
 -10   5   3      279.87      301.35     10.54 o 
  -9   5   3      109.87      139.28      6.18 o 
  -8   5   3     1167.89     1373.93     39.75 o 
  -7   5   3       81.02       82.83      7.75 o 
  -6   5   3       24.45       11.08      4.74 o 
  -5   5   3     2200.90     2297.38     65.13 o 
  -4   5   3      477.64      418.66     19.52 o 
  -3   5   3       50.75       59.98      3.84 o 
  -2   5   3      748.79      764.71     22.30 o 
  -1   5   3     1742.96     1643.57     46.91 o 
   0   5   3      171.71      197.93      6.69 o 
   1   5   3      655.81      781.23     22.68 o 
   2   5   3     1077.45     1201.99     34.52 o 
   3   5   3      621.60      646.18     19.12 o 
   4   5   3      589.93      582.15     18.52 o 
   5   5   3      653.11      657.35     19.72 o 
   6   5   3      192.09      176.22     12.59 o 
   7   5   3      306.55      263.88     16.51 o 
   8   5   3      169.94      147.13     12.40 o 
   9   5   3       29.03       40.77      8.39 o 
 -15   6   3       30.26       33.43      4.38 o 
 -14   6   3       36.42       41.65      4.42 o 
 -13   6   3       18.36       24.81      6.99 o 
 -12   6   3        0.02        0.00      2.55 o 
 -11   6   3      771.76      849.60     25.81 o 
 -10   6   3       23.86       38.85      3.72 o 
  -9   6   3      397.21      543.53     23.17 o 
  -8   6   3       32.56       26.05      3.75 o 
  -7   6   3      116.43      120.41      6.17 o 
  -6   6   3      111.93      191.06      7.71 o 
  -5   6   3     1201.85     1288.75     59.42 o 
  -4   6   3     1284.95     1493.92     42.96 o 
  -3   6   3      330.84      453.75     13.97 o 
  -2   6   3      437.35      486.04     14.66 o 
  -1   6   3        0.00        5.13      2.16 o 
   0   6   3      225.26      225.29     12.27 o 
   1   6   3       96.82      110.09      4.62 o 
   2   6   3       57.57       42.89      3.11 o 
   3   6   3       31.62       27.05      2.46 o 
   4   6   3      256.82      242.45     10.54 o 
   5   6   3      133.04      144.30     11.31 o 
   6   6   3      578.03      561.05     28.00 o 
   7   6   3        8.51       17.42      6.93 o 
   8   6   3        9.29        8.57      6.75 o 
 -16   7   3        0.54        2.37      6.11 o 
 -15   7   3        0.11        0.00      3.58 o 
 -14   7   3        0.04        0.00      2.88 o 
 -13   7   3       13.93       32.62      4.32 o 
 -12   7   3       25.87       25.57      8.53 o 
 -11   7   3       21.74       17.88      5.66 o 
 -10   7   3      362.76      414.10     14.47 o 
  -9   7   3      284.56      303.06     11.36 o 
  -8   7   3     1033.84     1120.69     33.21 o 
  -7   7   3      170.39      155.13      7.47 o 
  -6   7   3      322.56      273.80     16.83 o 
  -5   7   3      195.39      162.18      9.21 o 
  -4   7   3      583.64      676.13     20.30 o 
  -3   7   3     2639.31     3119.85     88.41 o 
  -2   7   3       14.13       27.86      2.70 o 
  -1   7   3      457.68      505.09     15.38 o 
   0   7   3        4.91        0.00      2.12 o 
   1   7   3        2.02        0.00      2.17 o 
   2   7   3      174.22      170.94      7.39 o 
   3   7   3      112.41      104.86      4.86 o 
   4   7   3        2.08        0.00      5.56 o 
   5   7   3        0.18        0.00      5.93 o 
   6   7   3      137.32      151.69     12.13 o 
   7   7   3        1.91        0.82      6.66 o 
   8   7   3       85.02       98.05     11.58 o 
 -16   8   3        0.24        0.73      4.74 o 
 -15   8   3        7.34        5.99      3.15 o 
 -14   8   3      126.44      130.07     11.22 o 
 -13   8   3       27.32       31.17      5.26 o 
 -12   8   3      145.54      151.39      8.51 o 
 -11   8   3       54.28       69.97      7.66 o 
 -10   8   3      209.13      189.81      9.13 o 
  -9   8   3      187.96      167.93      8.61 o 
  -8   8   3      407.85      393.64     15.23 o 
  -7   8   3       15.94       18.30      3.72 o 
  -6   8   3      241.34      272.18     15.51 o 
  -5   8   3     2131.04     2322.93     66.43 o 
  -4   8   3      157.67      158.47      6.71 o 
  -3   8   3     1258.33     1536.32     44.28 o 
  -2   8   3      295.79      340.11     11.00 o 
  -1   8   3       37.74       40.72      4.38 o 
   0   8   3       45.94       53.98      3.73 o 
   1   8   3        9.12        7.22      2.46 o 
   2   8   3        0.00        0.00      2.40 o 
   3   8   3       96.97       90.21      4.83 o 
   4   8   3       30.73       33.29      6.75 o 
   5   8   3      101.90      101.06     10.40 o 
   6   8   3        2.32        5.38      6.38 o 
   7   8   3        6.61       11.13      7.30 o 
 -16   9   3        0.00        0.00      4.65 o 
 -15   9   3       11.91       16.78      3.75 o 
 -14   9   3       13.73       22.51      5.59 o 
 -13   9   3       93.04       93.88      6.99 o 
 -12   9   3      116.46      122.69     12.04 o 
 -11   9   3       76.61       77.51      6.20 o 
 -10   9   3       26.96       25.18      4.97 o 
  -9   9   3      441.38      439.89     15.64 o 
  -8   9   3        0.68        2.14      3.37 o 
  -7   9   3        6.61        0.00      1.05 o 
  -6   9   3      130.45      140.09     16.05 o 
  -5   9   3       39.45       42.07      4.05 o 
  -4   9   3       99.55      107.40      5.71 o 
  -3   9   3      553.56      496.65     15.66 o 
  -2   9   3       66.49       68.48      4.71 o 
  -1   9   3       92.27       96.55      5.28 o 
   0   9   3     1211.40     1228.86     35.75 o 
   1   9   3      587.38      606.31     18.46 o 
   2   9   3      624.27      636.02     19.34 o 
   3   9   3      109.09      121.95     10.40 o 
   4   9   3       10.97        5.11      5.93 o 
   5   9   3       29.27       20.98      7.11 o 
   6   9   3       37.09       29.10      7.75 o 
 -16  10   3        0.00        1.94      3.91 o 
 -15  10   3       30.99       34.80      6.33 o 
 -14  10   3        0.59        0.00      5.06 o 
 -13  10   3      138.68      146.16      9.16 o 
 -12  10   3       69.66       77.82      6.92 o 
 -11  10   3      695.02      784.50     25.28 o 
 -10  10   3      516.95      592.40     20.00 o 
  -9  10   3      264.86      277.49     11.74 o 
  -8  10   3       35.74       11.88     13.91 o 
  -7  10   3       28.89       12.84     14.14 o 
  -6  10   3       30.85       40.38      4.48 o 
  -5  10   3        2.52        4.66      3.60 o 
  -4  10   3        3.16        3.18      3.32 o 
  -3  10   3       46.61       45.55      5.70 o 
  -2  10   3       32.30       34.01      3.61 o 
  -1  10   3      386.03      388.11     12.67 o 
   0  10   3       20.98       21.48      3.51 o 
   1  10   3      227.62      223.60      8.53 o 
   2  10   3       63.01       70.14      8.03 o 
   3  10   3        4.62        3.19      5.75 o 
   4  10   3       72.87       78.90      9.03 o 
   5  10   3        0.09        0.00      6.75 o 
 -15  11   3       10.61       14.96      7.39 o 
 -14  11   3       12.69        7.50      5.75 o 
 -13  11   3      139.66      145.11      9.85 o 
 -12  11   3       53.32       43.76      6.20 o 
 -11  11   3       54.28       57.84      7.98 o 
 -10  11   3      592.56      620.98     20.90 o 
  -9  11   3       50.14       45.40      7.34 o 
  -8  11   3      172.91      226.80     10.63 o 
  -7  11   3      806.41      880.31     27.27 o 
  -6  11   3       83.28       80.38      5.93 o 
  -5  11   3       53.22       46.12      4.77 o 
  -4  11   3        6.18        0.70      6.02 o 
  -3  11   3      165.15      187.18      7.85 o 
  -2  11   3      202.79      174.68      7.45 o 
  -1  11   3      257.90      233.30     12.45 o 
   0  11   3       96.94       89.80      5.59 o 
   1  11   3       27.89       23.08      6.20 o 
   2  11   3      281.94      287.05     16.69 o 
   3  11   3        1.82        4.29      6.11 o 
   4  11   3       27.82       30.83      7.57 o 
 -15  12   3       16.40       20.52      7.84 o 
 -14  12   3        0.34        0.64      7.02 o 
 -13  12   3       60.87       61.50      6.98 o 
 -12  12   3       21.54       30.60     10.44 o 
 -11  12   3       14.82        3.48      5.20 o 
 -10  12   3       27.85       37.59      6.09 o 
  -9  12   3        2.04        0.00      4.83 o 
  -8  12   3        0.56       10.89      4.82 o 
  -7  12   3      131.44      117.92      8.05 o 
  -6  12   3      978.22      956.37     29.23 o 
  -5  12   3       66.58       75.45      6.11 o 
  -4  12   3       19.55       29.58      4.41 o 
  -3  12   3      272.59      278.19     11.17 o 
  -2  12   3        2.60        0.00      3.35 o 
  -1  12   3      332.79      324.64     11.40 o 
   0  12   3      230.52      210.15     13.32 o 
   1  12   3        0.99        0.00      5.75 o 
   2  12   3        0.48        6.84      6.48 o 
   3  12   3        0.36        7.39      6.75 o 
 -15  13   3        4.70        0.00      6.75 o 
 -14  13   3        0.20        0.46      6.66 o 
 -13  13   3       24.75       19.70      7.75 o 
 -12  13   3       36.64       36.87     14.50 o 
 -11  13   3       37.67       28.38      6.07 o 
 -10  13   3      146.80      174.07      9.92 o 
  -9  13   3        0.14        0.00      5.03 o 
  -8  13   3      284.24      296.49     23.53 o 
  -7  13   3      471.33      459.56     16.17 o 
  -6  13   3       36.13       53.31      5.79 o 
  -5  13   3        0.65        3.55      4.17 o 
  -4  13   3      142.69      137.93      7.31 o 
  -3  13   3        9.09        0.19      3.61 o 
  -2  13   3      185.80      150.07      7.54 o 
  -1  13   3      225.41      226.21     14.59 o 
   0  13   3       15.65       14.87      6.11 o 
   1  13   3       14.43       11.22      6.20 o 
   2  13   3        8.00       21.16      7.11 o 
 -14  14   3        0.61        0.00      6.93 o 
 -13  14   3        0.02        0.00      6.75 o 
 -12  14   3       12.18        6.38      7.75 o 
 -11  14   3       36.72       47.53      6.61 o 
 -10  14   3        4.78        0.00      5.25 o 
  -9  14   3      109.03      135.66      8.98 o 
  -8  14   3        2.42        0.00      5.66 o 
  -7  14   3        0.94        9.15      5.52 o 
  -6  14   3        0.00        0.00      4.54 o 
  -5  14   3        0.01        1.72      4.29 o 
  -4  14   3       11.49       12.16      4.03 o 
  -3  14   3        0.11        0.00      3.75 o 
  -2  14   3        2.60        0.00      3.59 o 
  -1  14   3        0.23        6.75      6.38 o 
   0  14   3        5.07        0.82      6.20 o 
 -13  15   3        0.07        0.00      7.11 o 
 -12  15   3       32.78       32.11      8.39 o 
 -11  15   3       68.33       87.29     10.67 o 
 -10  15   3       12.39       12.21     14.69 o 
  -9  15   3       43.46       46.74      6.35 o 
  -8  15   3       38.91       28.15      5.69 o 
  -7  15   3       31.81       31.70      5.58 o 
  -6  15   3       15.09       28.82      5.38 o 
  -5  15   3        1.24        0.77      4.15 o 
  -4  15   3        4.49       12.69      4.40 o 
  -3  15   3        9.05        4.89      5.29 o 
  -2  15   3       10.53        7.66      6.66 o 
  -1  15   3        3.16       12.50      6.84 o 
 -12  16   3       21.85       24.54      8.94 o 
 -11  16   3       55.02       64.67     10.31 o 
 -10  16   3        7.63        7.75      7.57 o 
  -9  16   3       21.17       18.52      7.66 o 
  -8  16   3       33.05       54.52      6.64 o 
  -7  16   3       85.09      103.65      7.90 o 
  -6  16   3        1.49        1.67      4.64 o 
  -5  16   3        0.27        0.30      4.56 o 
  -4  16   3        0.91        0.00      4.27 o 
 -10  17   3        0.80        0.00      8.03 o 
  -9  17   3        0.49        0.00      8.03 o 
  -8  17   3        0.00        0.00      6.84 o 
  -7  17   3       16.64       28.47      7.39 o 
   3 -17   4       12.37        6.75      8.85 o 
   4 -17   4       17.92       20.80      9.76 o 
   5 -17   4        3.89        0.67      5.98 o 
   6 -17   4       55.42       45.55      7.89 o 
   7 -17   4        0.43        0.00      6.47 o 
   8 -17   4        0.14        0.00      6.35 o 
   9 -17   4        1.87        3.75      6.71 o 
   1 -16   4        7.64       17.97      8.48 o 
   2 -16   4        3.34        7.11      8.57 o 
   3 -16   4       15.31       12.77      8.76 o 
   4 -16   4       32.55       18.41      5.98 o 
   5 -16   4        2.13        0.39      5.73 o 
   6 -16   4        0.28        3.71      6.05 o 
   7 -16   4       14.54        8.31      6.04 o 
   8 -16   4      126.75      118.48     15.41 o 
   9 -16   4       30.60       27.18     12.40 o 
  10 -16   4        0.17        0.00     11.31 o 
  11 -16   4       20.81        0.00     11.68 o 
  -1 -15   4        7.98        1.28      7.11 o 
   0 -15   4       31.94       31.65      8.39 o 
   1 -15   4       12.15        9.49      8.21 o 
   2 -15   4       35.34       27.09      9.03 o 
   3 -15   4      165.29      142.24      8.92 o 
   4 -15   4       25.62       12.28      5.60 o 
   5 -15   4       20.66       23.43      6.03 o 
   6 -15   4       85.01       59.82      7.07 o 
   7 -15   4       61.21       67.77     12.95 o 
   8 -15   4        6.93        2.83     10.67 o 
   9 -15   4       34.47        6.57     11.58 o 
  10 -15   4        4.03        0.00     10.85 o 
  11 -15   4        5.57        1.55     12.22 o 
  12 -15   4       38.55       32.29     12.95 o 
  -3 -14   4        2.34       14.50      7.30 o 
  -2 -14   4       11.66       14.23      7.11 o 
  -1 -14   4        1.66        1.19      7.02 o 
   0 -14   4        1.57        7.94      7.30 o 
   1 -14   4       13.77       12.86      8.03 o 
   2 -14   4       42.54       35.70      5.47 o 
   3 -14   4        2.40        4.15      5.20 o 
   4 -14   4        6.11       10.41      5.40 o 
   5 -14   4        1.53        4.01      9.67 o 
   6 -14   4       44.86       50.71     11.77 o 
   7 -14   4       46.60       62.57     11.86 o 
   8 -14   4      195.08      220.92     19.34 o 
   9 -14   4        3.67        0.00     10.76 o 
  10 -14   4       28.00       36.03     12.13 o 
  11 -14   4       33.62       22.80     11.95 o 
  12 -14   4       41.63       47.43     13.50 o 
  13 -14   4        2.90        0.00     12.22 o 
  -4 -13   4        3.42       12.68      7.11 o 
  -3 -13   4        8.28       16.14      6.93 o 
  -2 -13   4        3.45        6.93      6.57 o 
  -1 -13   4        0.51        0.00      6.66 o 
   0 -13   4      171.20      176.86     13.86 o 
   1 -13   4        3.40        9.54      4.45 o 
   2 -13   4      682.11      750.54     24.01 o 
   3 -13   4      649.96      657.97     21.74 o 
   4 -13   4       17.36       20.71     10.03 o 
   5 -13   4      218.17      207.60     18.06 o 
   6 -13   4        3.31        6.29      9.94 o 
   7 -13   4        9.57       16.42     10.58 o 
   8 -13   4        0.10        0.00     10.03 o 
   9 -13   4       28.01       48.71     11.86 o 
  10 -13   4        0.90        8.21     10.95 o 
  11 -13   4      121.84      129.98     15.51 o 
  12 -13   4        4.71        0.00     11.31 o 
  13 -13   4        0.41        0.00     10.95 o 
  -5 -12   4        1.14        3.65      6.84 o 
  -4 -12   4        0.27        0.73      6.20 o 
  -3 -12   4        0.12        0.00      6.20 o 
  -2 -12   4        8.56        3.10      6.29 o 
  -1 -12   4       20.63       29.10      7.21 o 
   0 -12   4       12.36        9.03      7.30 o 
   1 -12   4      126.84      138.71     14.05 o 
   2 -12   4      945.67      932.81     28.93 o 
   3 -12   4      938.24      950.80     45.70 o 
   4 -12   4       61.62       72.42     11.04 o 
   5 -12   4      244.45      220.28     17.97 o 
   6 -12   4      132.95      136.54     14.14 o 
   7 -12   4       16.09       15.60     10.22 o 
   8 -12   4       49.61       60.84     11.68 o 
   9 -12   4        0.53        9.39     10.58 o 
  10 -12   4        8.61        9.76     10.58 o 
  11 -12   4       22.51       21.53     11.31 o 
  12 -12   4       88.95       83.73     14.05 o 
  13 -12   4        8.43        6.11     11.22 o 
  -6 -11   4        2.70       19.79      7.66 o 
  -5 -11   4        0.02        4.93      6.20 o 
  -4 -11   4        2.22        3.28      6.02 o 
  -3 -11   4       81.52       67.22      8.03 o 
  -2 -11   4        0.26        0.00      5.66 o 
  -1 -11   4       18.18       20.07      7.02 o 
   0 -11   4        8.83       15.28      4.00 o 
   1 -11   4      117.47      111.87      6.86 o 
   2 -11   4      492.49      369.68     20.71 o 
   3 -11   4       45.38       50.71      9.49 o 
   4 -11   4       35.45       48.89      9.85 o 
   5 -11   4        8.76        7.84      9.03 o 
   6 -11   4        0.06        0.00      9.12 o 
   7 -11   4        0.52        0.00      9.30 o 
   8 -11   4        2.14        0.00      9.39 o 
   9 -11   4       48.19       74.16     12.13 o 
  10 -11   4      180.26      182.70     17.79 o 
  11 -11   4       96.57      117.03     14.05 o 
  12 -11   4       56.47       49.25     12.04 o 
  13 -11   4      139.33      157.16     17.97 o 
  14 -11   4      205.55      198.48     19.70 o 
  -7 -10   4       42.65       59.74      8.76 o 
  -6 -10   4        0.51        1.92      6.29 o 
  -5 -10   4       32.75       30.65      6.75 o 
  -4 -10   4       28.71       38.77      6.84 o 
  -3 -10   4       51.35       69.50      7.94 o 
  -2 -10   4        5.90        4.74      5.11 o 
  -1 -10   4       10.53       15.85      3.34 o 
   1 -10   4      731.81        0.00      1.09 o 
   3 -10   4       19.14        6.93      5.47 o 
   4 -10   4        3.86        7.48      7.75 o 
   5 -10   4      324.40      405.62     23.62 o 
   6 -10   4      135.91      159.99     15.51 o 
   7 -10   4      101.32       95.68     11.95 o 
   8 -10   4      170.01      187.17     17.06 o 
   9 -10   4        0.24       16.14      9.85 o 
  10 -10   4        3.86       10.49      9.67 o 
  11 -10   4      197.58      180.87     17.60 o 
  12 -10   4       20.81        4.56      9.85 o 
  13 -10   4        1.84       14.87     10.31 o 
  14 -10   4        7.95        0.00     10.22 o 
  -8  -9   4        0.16        0.00      4.65 o 
  -7  -9   4       48.38       50.52      7.89 o 
  -6  -9   4       80.44       66.95      6.25 o 
  -5  -9   4       21.81       19.18      8.85 o 
  -4  -9   4      335.14      332.88     11.86 o 
  -3  -9   4      294.09      331.11     11.74 o 
  -2  -9   4      157.79      100.97      9.03 o 
  -1  -9   4        0.06        0.11      0.96 o 
   0  -9   4      119.72        0.55      1.09 o 
   2  -9   4        1.18        0.00      2.55 o 
   3  -9   4       69.37       71.69      8.30 o 
   4  -9   4       33.32       21.80      7.75 o 
   5  -9   4      312.29      314.32     19.52 o 
   6  -9   4      504.53      519.00     27.82 o 
   7  -9   4        4.42       24.08      8.76 o 
   8  -9   4       89.39       88.20     11.13 o 
   9  -9   4      319.16      361.93     22.89 o 
  10  -9   4       96.82       85.10     11.86 o 
  11  -9   4      202.54      201.21     17.70 o 
  12  -9   4       32.13       39.49     10.58 o 
  13  -9   4       24.17       23.26     10.22 o 
  14  -9   4       12.41       23.08     10.58 o 
  -9  -8   4        0.84        0.11      3.81 o 
  -8  -8   4       28.40       32.86      9.94 o 
  -7  -8   4      157.63      151.24     14.96 o 
  -6  -8   4        0.73        0.56      3.25 o 
  -5  -8   4       14.45       17.97      3.20 o 
  -4  -8   4        0.34        0.00      2.65 o 
  -3  -8   4       20.30       23.62      4.83 o 
  -2  -8   4        2.34        0.05      0.87 o 
  -1  -8   4       36.90       63.21      6.75 o 
   0  -8   4      442.81      442.11     22.16 o 
   1  -8   4     2398.30     1247.33     56.19 o 
   3  -8   4      743.73      383.82     20.43 o 
   4  -8   4       67.79       60.02      8.57 o 
   5  -8   4       51.55       51.17      8.76 o 
   6  -8   4      222.18      324.44     19.70 o 
   7  -8   4      821.90     1047.39     49.35 o 
   8  -8   4      184.80      202.67     16.33 o 
   9  -8   4        0.75        5.38      8.21 o 
  10  -8   4      125.50      145.39     15.23 o 
  11  -8   4      180.01      187.62     16.51 o 
  12  -8   4       50.67       53.09     10.31 o 
  14  -8   4        0.05        0.00      6.48 o 
 -10  -7   4        1.39        1.10      3.77 o 
  -9  -7   4        0.77        0.00      3.38 o 
  -8  -7   4       19.98       24.21      5.29 o 
  -7  -7   4      182.30      168.36      7.72 o 
  -6  -7   4      204.33      213.09      8.68 o 
  -5  -7   4      111.90       97.81      5.35 o 
  -4  -7   4        0.55        1.52      1.88 o 
  -3  -7   4      408.54      372.85     11.64 o 
  -2  -7   4       45.53       60.46      3.05 o 
  -1  -7   4      126.05      123.71     10.63 o 
   0  -7   4     4011.14     4285.34    185.98 o 
   1  -7   4      796.54      691.12     33.11 o 
   2  -7   4     1303.51      604.46     28.64 o 
   4  -7   4       88.53       75.43      8.12 o 
   5  -7   4       16.84       10.58      6.84 o 
   6  -7   4       11.46        4.38      7.02 o 
   7  -7   4       11.36       10.85      6.38 o 
   8  -7   4       23.62       23.81      7.94 o 
   9  -7   4      106.03      121.22     13.59 o 
  10  -7   4      171.67      207.05     13.32 o 
  11  -7   4       91.09      106.90     10.03 o 
  12  -7   4       30.53       38.95      7.30 o 
  13  -7   4       11.28       10.22      6.38 o 
  14  -7   4        7.66        7.57      6.75 o 
 -11  -6   4        5.15        7.47      4.27 o 
 -10  -6   4        0.13        0.00      3.34 o 
  -9  -6   4       18.83       16.40      3.71 o 
  -8  -6   4       17.84       20.26      3.64 o 
  -7  -6   4       15.26        8.38      3.06 o 
  -6  -6   4        7.55        1.34      3.37 o 
  -5  -6   4       25.83       27.75      3.04 o 
  -4  -6   4       19.20       29.01      4.65 o 
  -3  -6   4        5.24        9.05      0.93 o 
  -2  -6   4       26.28       32.30      2.82 o 
  -1  -6   4       23.03       18.69      2.38 o 
   0  -6   4       98.74      116.11      5.52 o 
   1  -6   4       11.06       16.14      6.29 o 
   2  -6   4      783.90      862.05     39.95 o 
   3  -6   4       64.84       32.38      5.66 o 
   5  -6   4      545.22      285.22     16.33 o 
   6  -6   4     3409.43     3279.27    143.57 o 
   7  -6   4      164.89      111.55      9.94 o 
   8  -6   4      134.88      120.13      9.03 o 
   9  -6   4      122.02      115.93      9.30 o 
  10  -6   4      846.03      928.09     42.96 o 
  11  -6   4       53.33       61.20      8.03 o 
  12  -6   4      110.15      118.03     10.95 o 
  13  -6   4       37.28       31.92      7.57 o 
 -11  -5   4       36.87       37.21      4.73 o 
 -10  -5   4       33.26       31.58      5.88 o 
  -9  -5   4        5.10        3.58      3.69 o 
  -8  -5   4       16.75       16.29      3.32 o 
  -7  -5   4        2.29        0.00      2.83 o 
  -6  -5   4       71.35       63.34      4.61 o 
  -5  -5   4      584.63      679.18     21.25 o 
  -4  -5   4        0.02        3.84      2.02 o 
  -3  -5   4      632.00      620.15     17.97 o 
  -2  -5   4      195.93      214.44      6.11 o 
  -1  -5   4      212.97      284.75      9.79 o 
   0  -5   4      612.19      411.00     17.42 o 
   1  -5   4      114.76       99.60      9.85 o 
   2  -5   4      315.33      415.02     21.25 o 
   3  -5   4        3.08       32.38      6.38 o 
   4  -5   4     1823.96     1102.94     49.89 o 
   6  -5   4      728.35      673.88     30.74 o 
   8  -5   4      715.55      650.80     67.27 o 
   9  -5   4        8.96        7.11      5.47 o 
  10  -5   4        3.15        3.01      5.93 o 
  11  -5   4        0.02        0.55      6.20 o 
  12  -5   4       19.85       23.62      7.30 o 
  13  -5   4        0.10        0.00      6.66 o 
 -12  -4   4       22.13       23.42      4.69 o 
 -11  -4   4      116.75      103.71      6.79 o 
 -10  -4   4        5.81       10.84      3.80 o 
  -9  -4   4      161.92      162.60      8.48 o 
  -8  -4   4      214.94      215.63      8.69 o 
  -7  -4   4       18.89       18.54      2.96 o 
  -6  -4   4       65.80       77.37      4.47 o 
  -5  -4   4      358.88      392.32     12.88 o 
  -4  -4   4      430.52      467.49     68.18 o 
  -3  -4   4     1395.50     1358.81     49.14 o 
  -2  -4   4     1627.69     1606.34     55.38 o 
  -1  -4   4      336.98      162.45      7.48 o 
   1  -4   4      142.54      164.54      5.24 o 
   2  -4   4      643.00      699.87     26.54 o 
   3  -4   4      287.62      283.67     15.78 o 
   4  -4   4       86.46      144.39     11.40 o 
   6  -4   4       18.54       17.15      1.82 o 
   7  -4   4       15.21       15.69      2.01 o 
   8  -4   4      404.53      409.82     17.51 o 
   9  -4   4      186.89      202.31     13.23 o 
  10  -4   4        4.83        3.47      6.11 o 
  11  -4   4       18.70       10.95      6.66 o 
  12  -4   4       70.41       65.86      8.76 o 
  13  -4   4       32.65       26.63      8.30 o 
 -12  -3   4       20.60       13.59      5.61 o 
 -11  -3   4       11.18       17.96      3.90 o 
 -10  -3   4        0.24        2.82      3.24 o 
  -9  -3   4      178.56      184.56      8.80 o 
  -8  -3   4      237.95      242.99      9.53 o 
  -7  -3   4        9.17        8.87      2.39 o 
  -6  -3   4        8.50       13.61      2.48 o 
  -5  -3   4      162.12      199.30      9.76 o 
  -4  -3   4      809.56      329.64     14.59 o 
  -3  -3   4      584.95      639.58     14.32 o 
   1  -3   4       52.45       49.50      1.97 o 
   2  -3   4     2973.41     1737.05     64.76 o 
   3  -3   4      533.78      572.92     13.60 o 
   4  -3   4      934.29      899.81     26.03 o 
   5  -3   4     1725.93     1899.98     44.18 o 
   6  -3   4      299.16      268.16     11.40 o 
   7  -3   4      694.66      714.92     29.46 o 
   8  -3   4      464.13      473.94     19.98 o 
   9  -3   4      308.87      332.20     18.33 o 
  10  -3   4      430.76      435.36     22.99 o 
  11  -3   4       26.86       33.29      7.57 o 
  12  -3   4        6.97        3.28      6.75 o 
  13  -3   4        1.51        0.00      7.39 o 
 -13  -2   4       33.52       33.47      4.77 o 
 -12  -2   4       76.51       76.42      6.05 o 
 -11  -2   4       43.14       39.73      4.22 o 
 -10  -2   4        0.72       10.37      3.63 o 
  -9  -2   4      190.57      198.18      8.26 o 
  -8  -2   4        0.34        3.77      2.63 o 
  -7  -2   4      589.94      558.45     17.74 o 
  -6  -2   4      139.09      125.65      8.44 o 
  -5  -2   4      114.92      158.53     11.81 o 
  -4  -2   4      743.35      738.95     19.48 o 
  -3  -2   4     2357.85     2292.98     51.36 o 
  -2  -2   4      606.10      678.06     25.43 o 
  -1  -2   4      836.83      767.27     18.06 o 
   2  -2   4      916.74      813.34     35.85 o 
   3  -2   4     3766.92     4232.06    162.86 o 
   4  -2   4      507.25      631.13     18.54 o 
   5  -2   4      224.60      209.68      5.54 o 
   6  -2   4       66.36       46.00      3.73 o 
   7  -2   4       99.72      118.94      5.75 o 
   8  -2   4      216.35      166.16     13.27 o 
   9  -2   4        6.12        0.00      5.66 o 
  10  -2   4       61.76       49.53      7.94 o 
  11  -2   4      168.27      165.00     12.95 o 
  12  -2   4        6.19        6.11      7.11 o 
 -13  -1   4        0.37        0.46      3.76 o 
 -12  -1   4        3.55        4.90      3.68 o 
 -11  -1   4        0.97        0.00      3.42 o 
 -10  -1   4       79.53       89.60      6.34 o 
  -9  -1   4        0.84        7.65      3.01 o 
  -8  -1   4      334.52      343.00      8.80 o 
  -7  -1   4       54.32       55.07      2.55 o 
  -6  -1   4     1603.59     1706.31     39.88 o 
  -5  -1   4     1855.54     2171.39     59.78 o 
  -4  -1   4      114.78      104.06      2.92 o 
  -3  -1   4      161.19      179.57      4.42 o 
  -2  -1   4        0.48        1.90      0.84 o 
  -1  -1   4     1767.91     1693.30     39.32 o 
   2  -1   4       65.03       86.29      5.75 o 
   3  -1   4        2.46        5.75      1.52 o 
   4  -1   4        3.74       12.30      1.90 o 
   5  -1   4      284.64      288.03      7.32 o 
   6  -1   4      143.82      142.69      9.82 o 
   7  -1   4      102.20       99.29      5.34 o 
   8  -1   4      146.80      150.32     10.49 o 
   9  -1   4       10.28       10.67      6.29 o 
  10  -1   4       48.13       46.06      7.84 o 
  11  -1   4       18.17        5.66      6.84 o 
  12  -1   4       17.62        9.49      7.30 o 
 -14   0   4        8.93       10.25      5.93 o 
 -13   0   4        0.60        0.00      4.52 o 
 -12   0   4        0.01        2.69      3.42 o 
 -11   0   4      335.03      348.77     12.64 o 
 -10   0   4        2.35        0.47      3.04 o 
  -9   0   4       12.44       13.15      1.98 o 
  -8   0   4      484.34      532.56     13.20 o 
  -7   0   4     1097.11     1205.32     28.49 o 
  -6   0   4     3282.32     3604.85     99.01 o 
  -5   0   4      122.52      215.78      4.84 o 
  -4   0   4       28.54       22.26      2.75 o 
  -3   0   4      323.27      383.47     15.95 o 
  -1   0   4      174.95      247.87     11.17 o 
   0   0   4     1096.38     1209.84     52.45 o 
   1   0   4      118.78       67.31      3.47 o 
   2   0   4      912.94     1097.76     32.72 o 
   3   0   4     4633.60     4970.63    139.93 o 
   4   0   4       63.77      108.23      4.97 o 
   5   0   4       40.40       58.06      3.28 o 
   6   0   4       82.44       60.06      4.40 o 
   7   0   4        5.65        4.44      1.98 o 
   8   0   4      223.57      219.03      8.08 o 
   9   0   4      232.51      247.92     15.69 o 
  10   0   4        1.83        0.00      6.38 o 
  11   0   4        2.32        0.00      6.84 o 
  12   0   4        0.56        0.00      7.30 o 
 -14   1   4        8.18        9.47      4.06 o 
 -13   1   4       68.57       72.37      5.77 o 
 -12   1   4       15.87        9.11      3.55 o 
 -11   1   4      466.68      451.16     15.42 o 
 -10   1   4        4.18        2.74      2.09 o 
  -9   1   4      306.77      313.33      8.48 o 
  -8   1   4      852.97      960.13     23.01 o 
  -7   1   4       86.55      116.21      4.05 o 
  -6   1   4      785.59      865.73     53.29 o 
  -5   1   4        6.05        3.23      1.58 o 
  -4   1   4     2061.34     1853.83     52.32 o 
  -3   1   4     2096.54     2107.28     78.44 o 
  -2   1   4       53.69       53.91      3.28 o 
  -1   1   4       54.32       22.89      1.92 o 
   0   1   4      567.57      503.61     50.49 o 
   1   1   4      165.90      285.40     13.41 o 
   2   1   4     1382.86      853.29     32.20 o 
   3   1   4     1887.97     2001.53     56.63 o 
   4   1   4     1012.90     1258.17     36.14 o 
   5   1   4      304.56      322.25     10.26 o 
   6   1   4        2.33        4.08      1.91 o 
   7   1   4       17.74       21.54      3.60 o 
   8   1   4      325.37      326.81     10.96 o 
   9   1   4        9.10       15.14      6.75 o 
  10   1   4       10.30       12.86      7.11 o 
  11   1   4        4.26        0.00      7.30 o 
 -15   2   4       20.58       22.03      4.55 o 
 -14   2   4       21.92       14.43      4.06 o 
 -13   2   4       33.08       29.73      4.10 o 
 -12   2   4       34.35       26.85      3.97 o 
 -11   2   4      115.39       90.61      4.60 o 
 -10   2   4        1.52        2.26      2.14 o 
  -9   2   4      313.22      319.99      8.72 o 
  -8   2   4      110.97      117.23      4.24 o 
  -7   2   4      457.27      610.01     17.86 o 
  -6   2   4     3104.08     3305.23     93.41 o 
  -5   2   4     1071.04     1139.35     32.60 o 
  -4   2   4      521.19      557.68     21.25 o 
  -3   2   4     1112.92     1078.77     40.68 o 
  -2   2   4     1121.84      949.11     90.44 o 
  -1   2   4     1297.74      574.55     21.98 o 
   0   2   4      959.31      867.52     37.94 o 
   1   2   4      162.51      171.11      8.85 o 
   2   2   4      633.53      664.04     19.37 o 
   3   2   4     1264.58     1379.75     39.49 o 
   4   2   4      672.94      739.56     21.70 o 
   5   2   4       48.98       39.89      2.93 o 
   6   2   4      168.08      168.44      8.03 o 
   7   2   4      140.67      127.46      5.61 o 
   8   2   4        6.39        0.00      6.29 o 
   9   2   4      209.74      183.25     12.86 o 
  10   2   4       76.04       92.95     10.40 o 
  11   2   4       11.78       13.96      7.94 o 
 -15   3   4        0.11        2.69      7.39 o 
 -14   3   4       46.14       56.96      8.30 o 
 -13   3   4       71.18       84.11      6.00 o 
 -12   3   4       42.05       32.38      4.93 o 
 -11   3   4       98.33       95.84      4.47 o 
 -10   3   4       43.06       43.18      2.92 o 
  -9   3   4      944.21     1002.74     24.23 o 
  -8   3   4       19.22       15.63      2.45 o 
  -7   3   4     4378.68     4431.25    573.32 o 
  -6   3   4     1149.17     1296.17     45.70 o 
  -5   3   4        1.92        0.00      1.41 o 
  -4   3   4     1123.62     1287.89     36.52 o 
  -3   3   4      931.21      915.07     30.92 o 
  -2   3   4     1863.50     1706.77     73.52 o 
  -1   3   4       10.70       16.33      2.19 o 
   0   3   4       46.06       20.71      2.19 o 
   1   3   4      276.30      244.12      7.82 o 
   2   3   4      203.27      227.93      7.36 o 
   3   3   4        2.85        3.18      1.64 o 
   4   3   4        0.00        0.00      1.87 o 
   5   3   4        7.74        7.62      2.83 o 
   6   3   4       10.39        5.74      3.79 o 
   7   3   4        1.07        0.00      6.02 o 
   8   3   4       35.26       36.48      7.57 o 
   9   3   4      152.40      146.76     12.50 o 
  10   3   4        6.66        8.39      7.48 o 
 -15   4   4        0.42        0.00      3.69 o 
 -14   4   4        0.19        0.96      3.48 o 
 -13   4   4       10.24       16.32      7.39 o 
 -12   4   4       56.08       62.09      5.73 o 
 -11   4   4      466.10      480.73     12.71 o 
 -10   4   4       49.45       51.31      3.21 o 
  -9   4   4      120.67      158.34      6.42 o 
  -8   4   4      664.09      642.21     79.81 o 
  -7   4   4      393.88      461.42     14.11 o 
  -6   4   4     2615.83     2714.55     76.74 o 
  -5   4   4      353.86      344.75     10.79 o 
  -4   4   4       46.84       59.47      3.92 o 
  -3   4   4      283.96      326.63     14.59 o 
  -2   4   4     1240.07     1242.46     58.79 o 
  -1   4   4      115.19      127.79      4.67 o 
   0   4   4     3598.34     4079.28    114.34 o 
   1   4   4      940.34      978.39     28.13 o 
   2   4   4       69.53       95.28      4.10 o 
   3   4   4        2.40        5.80      1.78 o 
   4   4   4       71.75       70.67      3.77 o 
   5   4   4       53.18       47.11      3.51 o 
   6   4   4      180.05      186.32      7.20 o 
   7   4   4       23.52       17.51      6.93 o 
   8   4   4       28.77       41.96      7.84 o 
   9   4   4       27.71       43.51      8.57 o 
 -15   5   4       45.76       45.12      4.93 o 
 -14   5   4       43.88       47.42      5.88 o 
 -13   5   4        0.81        0.12      2.82 o 
 -12   5   4       25.51       23.92      3.05 o 
 -11   5   4      279.72      321.35     11.33 o 
 -10   5   4       28.28       24.90      3.21 o 
  -9   5   4     1081.57     1273.60     37.06 o 
  -8   5   4       17.45       25.92      4.15 o 
  -7   5   4      176.39      198.72      7.65 o 
  -6   5   4       85.34       97.36      5.19 o 
  -5   5   4      256.54      211.48      7.52 o 
  -4   5   4      651.79      745.75     32.93 o 
  -3   5   4     1206.17     1248.93     35.73 o 
  -2   5   4      504.92      452.55     13.58 o 
  -1   5   4      838.80      967.20     27.90 o 
   0   5   4      582.08      616.65     18.12 o 
   1   5   4        0.16        0.00      1.77 o 
   2   5   4       89.18      117.92      4.82 o 
   3   5   4        9.75        4.76      1.93 o 
   4   5   4        8.76        6.15      2.13 o 
   5   5   4       13.09        8.35      2.40 o 
   6   5   4      126.38      128.79     11.40 o 
   7   5   4       16.83       26.27      7.11 o 
   8   5   4       31.67       36.21      7.84 o 
   9   5   4        6.96        8.03      7.30 o 
 -16   6   4        4.49        3.92      5.29 o 
 -15   6   4        7.26        2.04      3.45 o 
 -14   6   4       16.07       12.17      3.67 o 
 -13   6   4       23.69       17.00      3.07 o 
 -12   6   4       47.72       71.33      5.32 o 
 -11   6   4        4.33        0.13      3.09 o 
 -10   6   4       37.49       62.47      4.42 o 
  -9   6   4        5.75        0.30      3.06 o 
  -8   6   4     1155.79     1262.61     42.41 o 
  -7   6   4      481.68      614.84     18.82 o 
  -6   6   4     1358.75     1376.36     39.64 o 
  -5   6   4      287.40      353.03     27.82 o 
  -4   6   4     2152.43     2398.00     68.00 o 
  -3   6   4      480.89      442.28     13.49 o 
  -2   6   4      356.71      391.68     12.07 o 
  -1   6   4        0.10        6.87      2.13 o 
   0   6   4      131.54      147.99      5.66 o 
   1   6   4        0.63        0.92      2.37 o 
   2   6   4      170.72      191.04      6.90 o 
   3   6   4       15.67       14.50      2.26 o 
   4   6   4      614.41      614.53     18.60 o 
   5   6   4       18.55       20.07      6.29 o 
   6   6   4      180.96      167.92     12.68 o 
   7   6   4      121.84      109.27     11.13 o 
   8   6   4       27.15       17.79      7.66 o 
 -16   7   4        3.76        2.65      5.20 o 
 -15   7   4        3.77        5.93      4.83 o 
 -14   7   4       16.84       14.27      3.14 o 
 -13   7   4      123.10      112.57      6.69 o 
 -12   7   4        9.05        9.72      3.57 o 
 -11   7   4       19.76       17.49      4.01 o 
 -10   7   4      409.00      448.05     15.19 o 
  -9   7   4       18.77       28.17      8.25 o 
  -8   7   4      155.36      148.86      7.16 o 
  -7   7   4      905.17     1104.27     38.40 o 
  -6   7   4       74.47       90.67      5.48 o 
  -5   7   4        0.14        3.44      2.53 o 
  -4   7   4     2095.17     2333.42     66.38 o 
  -3   7   4     2550.38     2649.88     75.09 o 
  -2   7   4       35.48       41.15      3.09 o 
  -1   7   4        0.05        1.73      2.06 o 
   0   7   4      139.65      147.05      5.91 o 
   1   7   4       64.22       60.83      3.91 o 
   2   7   4       64.63       56.05      3.72 o 
   3   7   4      413.98      390.67     12.49 o 
   4   7   4       32.17       25.17      6.75 o 
   5   7   4       39.75       33.20      6.93 o 
   6   7   4       32.59       35.48      7.57 o 
   7   7   4       20.06       24.35      7.75 o 
 -16   8   4        2.61        7.75      5.11 o 
 -15   8   4        0.04        0.00      3.59 o 
 -14   8   4      271.11      294.20     12.51 o 
 -13   8   4       11.39        7.94      4.64 o 
 -12   8   4       37.51       31.11      5.06 o 
 -11   8   4       65.25       64.54      5.69 o 
 -10   8   4      174.71      178.07      8.95 o 
  -9   8   4      287.36      331.26     12.15 o 
  -8   8   4       70.03       79.92      5.41 o 
  -7   8   4      249.20      285.47     21.57 o 
  -6   8   4        1.24        1.49      1.70 o 
  -5   8   4        6.03       10.27      6.80 o 
  -4   8   4      941.95     1096.33     32.01 o 
  -3   8   4        0.00        2.58      2.38 o 
  -2   8   4      702.19      812.56     24.00 o 
  -1   8   4       24.15       19.64      3.69 o 
   0   8   4      905.47      907.83     26.70 o 
   1   8   4      239.02      231.40      8.17 o 
   2   8   4      215.40      202.73      7.72 o 
   3   8   4       13.95       11.40      4.24 o 
   4   8   4        0.05        2.10      5.93 o 
   5   8   4        0.02        0.36      5.84 o 
   6   8   4        4.73       12.77      7.21 o 
 -16   9   4        1.71        2.46      4.83 o 
 -15   9   4        4.84        0.00      6.20 o 
 -14   9   4        0.10        0.00      4.94 o 
 -13   9   4        0.00        1.89      4.78 o 
 -12   9   4        0.37        0.69      4.71 o 
 -11   9   4       19.20       22.77      7.34 o 
 -10   9   4      601.44      635.39     22.03 o 
  -9   9   4       75.62       72.12      6.61 o 
  -8   9   4      202.24      187.43     17.60 o 
  -6   9   4        1.01        0.00      2.82 o 
  -5   9   4      102.50      119.74      6.19 o 
  -4   9   4      244.33      316.55     10.79 o 
  -3   9   4       15.49       12.27      3.28 o 
  -2   9   4       43.54       46.49      4.24 o 
  -1   9   4       49.48       52.66      3.82 o 
   0   9   4        0.25        3.30      2.70 o 
   1   9   4       14.88       19.57      4.15 o 
   2   9   4       95.23       83.21      4.74 o 
   3   9   4      158.20      192.55     13.04 o 
   4   9   4       87.18      105.72     10.67 o 
   5   9   4        0.08        8.21      6.93 o 
   6   9   4        0.78        2.65      7.02 o 
 -16  10   4       19.38       35.03      8.03 o 
 -15  10   4        0.33        0.00      6.75 o 
 -14  10   4        8.36       16.24      7.02 o 
 -13  10   4       32.77       36.68      5.78 o 
 -12  10   4        1.64        0.00      5.06 o 
 -11  10   4      178.82      195.23     13.13 o 
 -10  10   4       48.79       42.79      5.57 o 
  -9  10   4       13.99        9.95      4.50 o 
  -8  10   4      176.70      122.04      9.30 o 
  -7  10   4       28.21       23.12     10.03 o 
  -6  10   4       13.13       20.78      3.93 o 
  -5  10   4      379.92      429.93     14.16 o 
  -4  10   4        2.13        0.00      2.93 o 
  -3  10   4       48.55       49.37      3.87 o 
  -2  10   4        0.16        0.18      2.77 o 
  -1  10   4        0.48        0.00      7.07 o 
   0  10   4        0.61        1.08      2.96 o 
   1  10   4      574.73      573.48     17.85 o 
   2  10   4        0.99        3.92      5.93 o 
   3  10   4        0.51        0.00      5.93 o 
   4  10   4       48.96       41.05      7.84 o 
   5  10   4       27.36       21.89      7.66 o 
 -15  11   4        0.00        0.00      6.66 o 
 -14  11   4        1.98        0.00      6.57 o 
 -13  11   4      125.18      121.77     11.68 o 
 -12  11   4        0.05        0.00      4.94 o 
 -11  11   4        4.11        0.00      4.91 o 
 -10  11   4      293.12      275.72     12.15 o 
  -9  11   4      123.71      134.83      8.32 o 
  -8  11   4       50.01       50.79      5.44 o 
  -7  11   4        3.42        0.00      4.42 o 
  -6  11   4       30.10       38.35      4.53 o 
  -5  11   4      119.71      145.57      7.35 o 
  -4  11   4      144.47      132.34      6.52 o 
  -3  11   4       14.87       13.79      3.42 o 
  -2  11   4      203.58      202.85      8.22 o 
  -1  11   4       62.37       65.79      5.15 o 
   0  11   4       40.79       24.59      3.59 o 
   1  11   4        6.17        9.12      5.66 o 
   2  11   4        9.39       20.16      6.38 o 
   3  11   4        5.02        6.57      6.57 o 
 -15  12   4        1.40        6.75      7.39 o 
 -14  12   4       27.21       30.10      7.94 o 
 -13  12   4       24.59       34.11      7.66 o 
 -12  12   4        2.50        0.91      6.93 o 
 -11  12   4       68.89      100.61      7.71 o 
 -10  12   4      188.37      197.74     10.56 o 
  -9  12   4       79.35       69.10     10.49 o 
  -8  12   4      107.80       82.82      7.89 o 
  -7  12   4       25.02       28.38      4.90 o 
  -6  12   4       37.74       55.23      5.12 o 
  -5  12   4       19.67       10.41      3.93 o 
  -4  12   4        2.43        2.96      3.58 o 
  -3  12   4       91.19       78.35      5.46 o 
  -2  12   4        0.03        0.78      7.34 o 
  -1  12   4       10.83        9.36      4.33 o 
   0  12   4        1.97        0.00      5.75 o 
   1  12   4       23.90       23.53      6.38 o 
   2  12   4       12.20       16.05      6.66 o 
 -15  13   4        0.49        2.83      7.66 o 
 -14  13   4       13.85       10.85      7.75 o 
 -13  13   4        0.00        0.00      6.84 o 
 -12  13   4        8.62       11.86      6.93 o 
 -11  13   4       88.70       81.00      9.67 o 
 -10  13   4       57.96       45.42      7.94 o 
  -9  13   4       23.51       25.57      5.30 o 
  -8  13   4      230.32      260.85     11.58 o 
  -7  13   4      109.84       86.40      6.75 o 
  -6  13   4      210.17      245.32     10.35 o 
  -5  13   4        7.88        6.75      4.13 o 
  -4  13   4       59.17       79.48     13.55 o 
  -3  13   4        7.50        6.34      3.55 o 
  -2  13   4        0.04        0.00      3.54 o 
  -1  13   4       64.89       80.72      9.03 o 
   0  13   4        4.66        9.85      5.93 o 
   1  13   4        0.46        4.83      6.20 o 
 -14  14   4        2.81        0.00      7.02 o 
 -13  14   4       18.99       22.44      8.48 o 
 -12  14   4      140.16      150.59     12.40 o 
 -11  14   4        6.87        9.85      7.11 o 
 -10  14   4        9.42       24.63      7.30 o 
  -9  14   4        2.96        2.01      6.93 o 
  -8  14   4       62.66       91.91      6.90 o 
  -7  14   4      216.74      194.13      9.53 o 
  -6  14   4       10.36        9.06     12.27 o 
  -5  14   4        0.12        2.93      3.99 o 
  -4  14   4       35.47       46.68      4.76 o 
  -3  14   4        9.72       11.74      4.00 o 
  -2  14   4       34.25       32.65      6.84 o 
  -1  14   4       20.63       28.55      7.11 o 
   0  14   4        0.36        4.47      6.66 o 
 -13  15   4       81.55       69.05     10.40 o 
 -12  15   4       50.05       50.81      9.67 o 
 -11  15   4        7.56        6.57      7.75 o 
 -10  15   4      109.50       99.33     10.40 o 
  -9  15   4       12.81        5.56      6.84 o 
  -8  15   4       58.44       44.60      7.94 o 
  -7  15   4        4.91       11.89      5.56 o 
  -6  15   4        7.98        6.23      7.66 o 
  -5  15   4        0.04        5.27      6.48 o 
  -4  15   4        3.28        3.78      4.03 o 
  -3  15   4        3.78        6.69      4.08 o 
  -2  15   4        1.65       17.97      6.75 o 
 -12  16   4       47.99       59.01      9.67 o 
 -11  16   4       14.87        3.83      7.66 o 
 -10  16   4        0.02        1.73      7.84 o 
  -9  16   4       29.45       18.70      7.57 o 
  -8  16   4       11.76       11.86      7.75 o 
  -7  16   4        2.22        5.38      7.02 o 
  -6  16   4        0.20        5.49      4.43 o 
  -5  16   4        1.88        4.57      4.56 o 
  -4  16   4        3.75        3.38      4.29 o 
   3 -17   5       77.61       90.39     12.31 o 
   4 -17   5       58.72       52.81     11.58 o 
   5 -17   5        3.65        0.00     12.95 o 
   6 -17   5        1.30        0.00      6.70 o 
   7 -17   5        6.06        0.00      5.98 o 
   8 -17   5       19.88       16.33     12.31 o 
   1 -16   5        9.34        5.66      8.76 o 
   2 -16   5        0.68        0.00      8.85 o 
   3 -16   5       51.28       46.24     10.49 o 
   4 -16   5       93.55       70.94      7.25 o 
   5 -16   5       17.78       14.01      8.80 o 
   6 -16   5       18.64       28.03      6.30 o 
   7 -16   5       31.88       27.73     11.95 o 
   8 -16   5        1.30        4.65     12.13 o 
   9 -16   5        0.99        1.92     12.68 o 
  10 -16   5       34.52       26.91     13.04 o 
  -1 -15   5        3.25        8.03      7.57 o 
   0 -15   5        1.52        3.01      7.84 o 
   1 -15   5        1.16        1.37      8.39 o 
   2 -15   5       22.88       26.45      9.39 o 
   3 -15   5        3.78        4.39      5.79 o 
   4 -15   5       24.65       25.77      5.95 o 
   5 -15   5       44.35       52.17     11.77 o 
   6 -15   5       91.58       85.56     13.32 o 
   7 -15   5        7.73        8.85     11.40 o 
   8 -15   5       96.25       93.86     14.14 o 
   9 -15   5        0.54        0.00     10.85 o 
  10 -15   5       33.83       28.18     13.13 o 
  11 -15   5      147.51      160.53     19.15 o 
  -3 -14   5       21.29       38.13      8.39 o 
  -2 -14   5        3.27        7.30      6.93 o 
  -1 -14   5        2.07        1.92      7.30 o 
   0 -14   5       14.48       24.81      8.48 o 
   1 -14   5        2.25        6.57      8.48 o 
   2 -14   5        0.36        0.00      6.70 o 
   3 -14   5       54.61       33.28      6.29 o 
   4 -14   5       84.15       73.15     12.04 o 
   5 -14   5       61.88       56.64     11.77 o 
   6 -14   5       35.53       18.15     11.13 o 
   7 -14   5        4.37        0.00     10.12 o 
   8 -14   5      269.82      287.05     21.98 o 
   9 -14   5        0.18        0.00     10.85 o 
  10 -14   5        2.44        0.00     10.85 o 
  11 -14   5        9.91        0.00     11.68 o 
  12 -14   5       11.27        0.91     11.77 o 
  -4 -13   5        0.05        5.66      7.02 o 
  -3 -13   5       38.95       51.17      8.30 o 
  -2 -13   5       12.12        1.00      6.75 o 
  -1 -13   5       21.44       28.09      7.84 o 
   0 -13   5      172.46      217.91     15.78 o 
   1 -13   5      129.42      152.72      8.38 o 
   2 -13   5      104.69      130.96     14.41 o 
   3 -13   5       11.74       17.42      9.76 o 
   4 -13   5        0.57        1.55      9.94 o 
   5 -13   5      196.18      217.82     18.61 o 
   6 -13   5        7.26       19.43     10.85 o 
   7 -13   5        8.24        7.39     10.67 o 
   8 -13   5      172.34      143.11     16.78 o 
   9 -13   5       31.25       25.81     11.31 o 
  10 -13   5       94.16      104.53     14.69 o 
  11 -13   5      136.15      182.97     19.25 o 
  12 -13   5       89.90       78.72     14.78 o 
  13 -13   5        3.29       11.58     12.13 o 
  -5 -12   5        0.34        0.00      6.66 o 
  -4 -12   5        9.76        8.21      6.84 o 
  -3 -12   5       12.25        8.94      6.75 o 
  -2 -12   5       55.94       62.12      8.67 o 
  -1 -12   5        0.03        0.00      6.93 o 
   0 -12   5      260.03      243.90     16.60 o 
   1 -12   5       90.61      104.20      7.83 o 
   2 -12   5      434.42      447.85     25.45 o 
   3 -12   5      499.49      508.60     28.28 o 
   4 -12   5       72.09       91.12     11.49 o 
   5 -12   5        9.44       16.97     10.12 o 
   6 -12   5       89.54       63.03     11.77 o 
   7 -12   5      100.95       74.89     12.04 o 
   8 -12   5       43.25       52.08     11.77 o 
   9 -12   5       54.17       57.19     12.13 o 
  10 -12   5       35.19       36.12     11.58 o 
  11 -12   5      103.47      126.69     14.87 o 
  12 -12   5       27.26       20.25     12.13 o 
  13 -12   5       60.63       53.45     13.77 o 
  -6 -11   5        0.01        3.65      6.75 o 
  -5 -11   5        0.02        0.46      6.20 o 
  -4 -11   5       98.26      102.25     10.40 o 
  -3 -11   5        2.72        0.00      5.11 o 
  -2 -11   5        1.41        0.00      6.11 o 
  -1 -11   5        2.89        0.00      6.84 o 
   0 -11   5       34.10       23.64      4.35 o 
   1 -11   5      634.86      566.16     28.73 o 
   2 -11   5      766.55      551.47     28.82 o 
   3 -11   5       28.17       17.06      8.39 o 
   4 -11   5      133.67      132.90     14.59 o 
   5 -11   5       46.68       50.08     10.58 o 
   6 -11   5        1.28        6.66      9.58 o 
   7 -11   5        1.59        0.00      9.49 o 
   8 -11   5        0.02        4.47     10.40 o 
   9 -11   5        4.98        0.55     10.31 o 
  10 -11   5       23.87        2.92      9.94 o 
  11 -11   5       49.23       53.82     12.13 o 
  12 -11   5       17.33       18.15     11.68 o 
  13 -11   5        4.14        2.19     11.13 o 
  -7 -10   5        6.64        7.68      3.76 o 
  -6 -10   5       23.83       28.75      4.88 o 
  -5 -10   5        6.64        1.73      3.48 o 
  -4 -10   5        9.24        9.36      3.42 o 
  -3 -10   5      130.83      125.60     10.85 o 
  -2 -10   5       43.82       48.16      7.02 o 
  -1 -10   5        4.32        2.56      3.33 o 
   0 -10   5       78.35       76.53      8.76 o 
   1 -10   5        0.01        0.00      2.10 o 
   2 -10   5      336.56        0.00      1.46 o 
   4 -10   5      193.76        0.00      2.37 o 
   5 -10   5       31.21        5.93      5.66 o 
   6 -10   5      253.27      233.69     18.24 o 
   7 -10   5      115.96      144.48     16.05 o 
   8 -10   5      135.95      153.78     16.42 o 
   9 -10   5      303.37      374.15     23.81 o 
  10 -10   5       23.88       37.49     10.76 o 
  11 -10   5       68.36       36.48     10.95 o 
  12 -10   5       37.73       33.20     11.58 o 
  13 -10   5      294.53      300.27     22.16 o 
  -8  -9   5        2.50        0.89      6.80 o 
  -7  -9   5        0.02        0.00      3.54 o 
  -6  -9   5       78.23       68.94      5.39 o 
  -5  -9   5       32.90       61.64      5.01 o 
  -4  -9   5      178.57      200.26      8.26 o 
  -3  -9   5       49.74       39.10      3.67 o 
  -2  -9   5       43.91       46.53      4.06 o 
  -1  -9   5       16.56       10.76      6.20 o 
   0  -9   5      223.86      183.61     12.50 o 
   1  -9   5      403.14      242.81     14.05 o 
   2  -9   5       19.96        5.75      3.10 o 
   3  -9   5       18.93        0.00      1.73 o 
   5  -9   5        8.07        0.00      1.64 o 
   7  -9   5        1.67        1.64      8.67 o 
   8  -9   5       31.08       30.65      9.85 o 
   9  -9   5      251.69      282.21     20.34 o 
  10  -9   5        1.63        4.01      9.39 o 
  11  -9   5      106.47      106.63     13.32 o 
  12  -9   5       21.22       17.06     10.12 o 
  13  -9   5        1.06       15.69     10.03 o 
  -9  -8   5       17.84        9.81      4.08 o 
  -8  -8   5       15.86       19.92      4.42 o 
  -7  -8   5      134.58      126.92      8.76 o 
  -6  -8   5       15.74       13.67      5.66 o 
  -5  -8   5       93.01      100.78      5.89 o 
  -4  -8   5      478.32      429.76     14.45 o 
  -3  -8   5        0.01        0.00      2.26 o 
  -2  -8   5        3.54        5.67      2.68 o 
  -1  -8   5      332.57      297.07     10.65 o 
   0  -8   5      282.93      327.18     18.79 o 
   1  -8   5      105.17      123.68     11.31 o 
   2  -8   5       29.96       15.41      7.30 o 
   3  -8   5      112.80       75.34      8.76 o 
   4  -8   5       29.76        0.46      2.74 o 
   5  -8   5       14.58        0.00      1.28 o 
   6  -8   5        0.04        0.00      1.46 o 
   7  -8   5      102.43       40.95      6.93 o 
   8  -8   5       73.59       59.74     10.22 o 
   9  -8   5        3.84        0.00      8.57 o 
  10  -8   5      200.62      208.24     17.42 o 
  11  -8   5        1.39        4.83      9.03 o 
  12  -8   5       10.54       16.33      9.30 o 
  13  -8   5        2.79        4.20      9.30 o 
 -10  -7   5        3.02        6.00      4.15 o 
  -9  -7   5        5.90        0.00      3.67 o 
  -8  -7   5        2.04        5.34      3.47 o 
  -7  -7   5      464.21      408.64     14.26 o 
  -6  -7   5       52.21       51.06     10.26 o 
  -5  -7   5       71.53       81.20      5.03 o 
  -4  -7   5      689.68      671.05     31.19 o 
  -3  -7   5      321.85      309.42     10.08 o 
  -2  -7   5      247.44      260.14      9.27 o 
  -1  -7   5       54.92       46.25      3.63 o 
   0  -7   5      744.61      944.13     29.20 o 
   1  -7   5        0.98        8.30      6.75 o 
   2  -7   5     1029.39     1183.57     54.09 o 
   3  -7   5        6.88        1.28      6.66 o 
   4  -7   5      222.84      172.67     13.23 o 
   6  -7   5      597.36        0.64      1.19 o 
   7  -7   5       10.90        1.09      1.37 o 
   8  -7   5     1079.99     1019.85     48.43 o 
   9  -7   5      113.17       80.91     10.58 o 
  10  -7   5      436.93      512.52     25.63 o 
  11  -7   5       26.83       30.65      6.75 o 
  12  -7   5        4.13        1.09      5.93 o 
  13  -7   5        6.09        7.66      6.38 o 
 -11  -6   5       21.55       14.60      4.27 o 
 -10  -6   5      113.06       99.51      6.86 o 
  -9  -6   5      148.67      131.88      7.25 o 
  -8  -6   5        1.25        1.63      3.44 o 
  -7  -6   5        4.08        3.39      2.97 o 
  -6  -6   5       24.79       23.48      3.26 o 
  -5  -6   5      388.73      441.92     21.53 o 
  -4  -6   5      299.52      283.54      8.81 o 
  -3  -6   5      153.08      185.18      7.06 o 
  -2  -6   5      451.99      429.03     21.30 o 
  -1  -6   5      767.23      869.20     26.87 o 
   0  -6   5     5024.75     5121.89    151.50 o 
   1  -6   5       40.68       12.40      6.57 o 
   2  -6   5       21.78       25.36      7.02 o 
   3  -6   5      343.15      425.32     22.71 o 
   4  -6   5       48.72       63.30      8.21 o 
   5  -6   5      648.49      544.99     27.36 o 
   6  -6   5        6.57        3.65      1.64 o 
   8  -6   5      238.75      235.97     13.50 o 
   9  -6   5       84.19       77.26      7.75 o 
  10  -6   5       31.85       33.29      6.75 o 
  11  -6   5        0.32        0.00      5.84 o 
  12  -6   5        0.64        2.65      6.38 o 
  13  -6   5       29.89       22.71      7.39 o 
 -11  -5   5        3.07        0.00      4.06 o 
 -10  -5   5       26.31       23.42      6.20 o 
  -9  -5   5        5.92        4.22      3.56 o 
  -8  -5   5        0.49        0.00      2.99 o 
  -7  -5   5       45.18       49.91      5.47 o 
  -6  -5   5       51.67       38.58      4.70 o 
  -5  -5   5      519.18      501.67     23.72 o 
  -4  -5   5        4.22        1.58      0.89 o 
  -3  -5   5      219.47      185.59      7.43 o 
  -2  -5   5     1204.11     1308.41     39.50 o 
  -1  -5   5     2962.19     3020.28     89.64 o 
   0  -5   5     2993.62     2840.25    365.03 o 
   1  -5   5     2061.88     1972.46    191.64 o 
   2  -5   5        1.74       11.49      6.20 o 
   3  -5   5      143.35      189.81     13.59 o 
   4  -5   5      298.22      300.27     17.60 o 
   5  -5   5        6.20        4.01      5.11 o 
   7  -5   5       63.01       63.94      3.83 o 
   8  -5   5       55.25       43.78      6.20 o 
   9  -5   5      135.23      156.43     11.40 o 
  10  -5   5       24.50       23.53      6.57 o 
  11  -5   5        0.19        1.64      6.11 o 
  12  -5   5       82.85      103.98     10.76 o 
  13  -5   5       14.52       12.77      7.66 o 
 -12  -4   5        0.08        2.57      4.05 o 
 -11  -4   5       18.51       18.64      4.10 o 
 -10  -4   5      179.79      185.88      8.60 o 
  -9  -4   5        0.54        1.24     11.63 o 
  -8  -4   5       59.50       57.83     11.45 o 
  -7  -4   5       21.33       24.05      6.38 o 
  -6  -4   5       52.90       59.66      7.07 o 
  -5  -4   5      596.59      589.41     27.09 o 
  -4  -4   5       94.90       82.33      2.77 o 
  -3  -4   5       13.11       15.21      2.24 o 
  -2  -4   5      520.79      746.46     20.35 o 
  -1  -4   5       65.43       29.35      8.35 o 
   0  -4   5     2772.78     2839.49     77.92 o 
   1  -4   5     2629.36     2738.69     79.86 o 
   2  -4   5      978.52     1007.76     47.43 o 
   3  -4   5        2.40        8.03      1.16 o 
   4  -4   5       86.38      157.28      4.51 o 
   5  -4   5      358.25      376.49     11.60 o 
   6  -4   5      216.64      243.54     10.22 o 
   7  -4   5      191.34      195.19      8.39 o 
   8  -4   5      123.54      104.44      9.21 o 
   9  -4   5       34.12       61.29      7.84 o 
  10  -4   5      535.21      587.77     29.19 o 
  11  -4   5        1.76        0.00      6.38 o 
  12  -4   5       29.69       46.79      8.30 o 
  13  -4   5        0.33        1.09      6.93 o 
 -13  -3   5       11.35        5.26      4.25 o 
 -12  -3   5       11.23       12.80      4.13 o 
 -11  -3   5       11.82       16.08      3.98 o 
 -10  -3   5        0.51        1.00      4.33 o 
  -9  -3   5        0.18        0.00      3.27 o 
  -8  -3   5       94.88      108.62      5.79 o 
  -7  -3   5        1.26        1.71      2.48 o 
  -6  -3   5      257.99      293.70     12.91 o 
  -5  -3   5       31.50       24.54      3.56 o 
  -4  -3   5        1.20        1.83      0.87 o 
  -3  -3   5       16.19       34.16      2.85 o 
  -2  -3   5     1851.07     1827.22    111.63 o 
  -1  -3   5     3177.08     3459.82    110.50 o 
   0  -3   5       18.67       15.84      1.88 o 
   1  -3   5     1983.65     2150.73     59.13 o 
   2  -3   5      266.04      296.96     17.83 o 
   3  -3   5       22.43       28.78      2.69 o 
   4  -3   5       15.89       27.30      2.69 o 
   5  -3   5      170.41      232.92      7.85 o 
   6  -3   5      131.54      115.25     18.33 o 
   8  -3   5      669.27      673.06     32.11 o 
   9  -3   5      334.78      368.95     19.98 o 
  10  -3   5      149.30      184.98     13.23 o 
  11  -3   5        5.33        2.92      6.57 o 
  12  -3   5        8.66        6.84      7.21 o 
 -13  -2   5       72.02       65.13      5.70 o 
 -12  -2   5       55.81       54.17      5.08 o 
 -11  -2   5       85.53       84.99      5.85 o 
 -10  -2   5     1544.04     1538.26     47.08 o 
  -9  -2   5      833.48      840.03     26.44 o 
  -8  -2   5       50.88       63.59      4.74 o 
  -7  -2   5      168.28      185.41      7.12 o 
  -6  -2   5      808.84      898.25     21.26 o 
  -5  -2   5      740.92      795.51     18.15 o 
  -4  -2   5      107.56      114.02      6.99 o 
  -3  -2   5      426.26      432.45     10.47 o 
  -2  -2   5      559.63      681.80     19.73 o 
  -1  -2   5     2418.91     2467.84     57.27 o 
   1  -2   5     3124.97     2955.35     83.28 o 
   2  -2   5     1775.92     1590.45    158.71 o 
   3  -2   5     1224.52     1261.48     36.02 o 
   4  -2   5       20.40       22.33      4.52 o 
   5  -2   5        8.08        3.21      2.14 o 
   6  -2   5      412.87      464.06     20.29 o 
   7  -2   5       10.90       12.31      2.23 o 
   8  -2   5      492.07      537.88     26.54 o 
   9  -2   5        0.00        4.10      6.02 o 
  10  -2   5       41.01       30.01      7.11 o 
  11  -2   5        3.64        3.83      6.57 o 
  12  -2   5        6.68        4.56      7.21 o 
 -14  -1   5        1.39        0.00      4.07 o 
 -13  -1   5        0.78        3.03      3.68 o 
 -12  -1   5       10.26        1.27      3.63 o 
 -11  -1   5      128.49      107.44      6.49 o 
 -10  -1   5        2.82       12.06      3.53 o 
  -9  -1   5       51.57       57.41      4.39 o 
  -8  -1   5      359.48      350.97      8.99 o 
  -7  -1   5       20.60       21.88      1.80 o 
  -6  -1   5      412.41      532.29     12.89 o 
  -5  -1   5       80.61      105.55      3.66 o 
  -4  -1   5       24.39       20.74      1.34 o 
  -3  -1   5     2238.38     2127.15     60.07 o 
  -2  -1   5      122.64       97.28      3.11 o 
   0  -1   5     7064.44     7378.17    317.42 o 
   1  -1   5     1065.73     1217.82     36.19 o 
   2  -1   5        0.17        8.63      4.10 o 
   3  -1   5     3173.40     3476.63     98.03 o 
   4  -1   5     3277.93     3688.21    104.18 o 
   5  -1   5      669.85      691.60     20.52 o 
   6  -1   5        1.42        3.23      2.09 o 
   7  -1   5       75.70       75.99      4.06 o 
   8  -1   5      119.57      129.43      5.84 o 
   9  -1   5      158.34      173.49     12.86 o 
  10  -1   5        0.29        3.01      6.57 o 
  11  -1   5       22.56       39.40      8.39 o 
  12  -1   5        7.87       15.41      7.66 o 
 -14   0   5       10.72       10.50      4.01 o 
 -13   0   5        5.05        1.65      3.64 o 
 -12   0   5       46.44       43.30      4.47 o 
 -11   0   5        3.42        4.51      3.51 o 
 -10   0   5       91.20       84.29      8.98 o 
  -9   0   5      296.55      285.22      7.67 o 
  -8   0   5        1.81        1.13      1.59 o 
  -7   0   5        6.62        9.72      1.58 o 
  -6   0   5      297.43      267.95      8.36 o 
  -5   0   5     1074.83     1290.20     36.62 o 
  -4   0   5      189.47      239.32      6.14 o 
  -3   0   5     1437.36     1646.83     46.45 o 
  -2   0   5     4287.29     4181.27    117.72 o 
  -1   0   5       69.71       37.98      2.34 o 
   0   0   5        4.16        4.74      2.10 o 
   1   0   5     1912.87     1784.45    133.99 o 
   2   0   5     2358.38     2449.78     69.28 o 
   3   0   5       27.01       32.67      2.50 o 
   4   0   5      334.15      381.26     11.83 o 
   5   0   5        2.65        5.28      2.23 o 
   6   0   5      137.44      144.80      5.79 o 
   7   0   5       15.79       12.81      2.46 o 
   8   0   5      105.42       99.52      7.07 o 
   9   0   5      105.21      104.53     10.67 o 
  10   0   5        0.83        0.00      6.66 o 
  11   0   5        9.01        6.66      7.30 o 
 -14   1   5       54.89       52.05      5.12 o 
 -13   1   5       18.54       14.50      3.94 o 
 -12   1   5        4.54        6.46      3.49 o 
 -11   1   5       90.13       72.43      5.28 o 
 -10   1   5       14.03        8.41      2.16 o 
  -9   1   5        5.18        3.53      1.86 o 
  -8   1   5      145.66      172.03      5.76 o 
  -7   1   5        0.03        0.00      1.37 o 
  -6   1   5     2172.68     2329.24    148.29 o 
  -5   1   5      301.22      284.60     17.75 o 
  -4   1   5     2193.39     2427.76     68.19 o 
  -3   1   5     2716.10     2806.24    104.35 o 
  -2   1   5      398.92      395.12     21.30 o 
  -1   1   5       75.68       55.73      3.65 o 
   0   1   5     6891.89     3973.30    147.31 o 
   1   1   5     1736.47     1949.17     55.21 o 
   2   1   5      151.41      122.51      4.67 o 
   3   1   5     1586.94     1990.63     56.50 o 
   4   1   5       84.80      105.00      4.59 o 
   5   1   5      175.73      189.62      6.84 o 
   6   1   5       32.79       28.84      2.74 o 
   7   1   5      103.85       88.06      4.75 o 
   8   1   5      101.96       91.16      5.15 o 
   9   1   5       72.33       74.98      9.30 o 
  10   1   5      171.34      189.63     14.32 o 
  11   1   5        0.83        0.00      7.11 o 
 -15   2   5        9.36        7.21      4.38 o 
 -14   2   5       83.14       82.19      6.57 o 
 -13   2   5      185.55      199.63      8.96 o 
 -12   2   5        1.07        0.00      3.15 o 
 -11   2   5       19.22       18.18      2.71 o 
 -10   2   5      106.98      106.33      4.35 o 
  -9   2   5       87.66       93.37      3.91 o 
  -8   2   5        1.28        0.00      1.72 o 
  -7   2   5      775.60      758.05     39.65 o 
  -6   2   5      641.44      752.47     21.79 o 
  -5   2   5      209.88      257.91      8.02 o 
  -4   2   5      899.26      911.12     34.66 o 
  -3   2   5      481.45      536.78     20.89 o 
  -2   2   5      137.90      116.95     14.78 o 
  -1   2   5      205.56      151.69      6.75 o 
   0   2   5        2.73        8.58      1.56 o 
   1   2   5     3688.34     3739.45    105.11 o 
   2   2   5      380.79      390.50     11.91 o 
   3   2   5      595.11      598.87     17.78 o 
   4   2   5      692.14      744.36     21.89 o 
   5   2   5      450.04      440.37     13.70 o 
   6   2   5        0.19        0.00      5.06 o 
   7   2   5      600.70      559.55     17.42 o 
   8   2   5        0.01        0.00      6.29 o 
   9   2   5       14.39       16.24      7.30 o 
  10   2   5        4.21       14.41      7.75 o 
 -15   3   5       24.31       18.68      4.30 o 
 -14   3   5       79.28       92.44      6.49 o 
 -13   3   5      136.56      126.28      7.04 o 
 -12   3   5       18.01       29.43      3.91 o 
 -11   3   5       58.15       52.68      3.36 o 
 -10   3   5       13.40        7.10      2.21 o 
  -9   3   5      146.58      150.59      5.06 o 
  -8   3   5       21.78       14.88      6.66 o 
  -7   3   5     1592.59     1829.97     52.22 o 
  -6   3   5     1120.58     1358.75     61.75 o 
  -5   3   5      775.50      683.77     19.83 o 
  -4   3   5      153.91      187.17      8.57 o 
  -3   3   5      871.25      838.17     23.97 o 
  -2   3   5     2316.09     2345.25    100.97 o 
  -1   3   5      941.61      920.33     26.32 o 
   0   3   5      280.64      207.82      6.84 o 
   1   3   5     1165.25     1326.45     37.94 o 
   2   3   5      270.63      333.78     10.40 o 
   3   3   5        0.42        4.02      1.84 o 
   4   3   5       23.43       26.29      2.47 o 
   5   3   5       64.66       67.58      3.85 o 
   6   3   5       91.59      108.10     10.99 o 
   7   3   5        8.86        4.74      6.48 o 
   8   3   5       74.46       62.57      8.85 o 
   9   3   5       31.26       33.20      8.03 o 
  10   3   5       16.77       12.13      8.39 o 
 -15   4   5       14.29       18.67      4.23 o 
 -14   4   5        3.82        8.43      3.74 o 
 -13   4   5      432.61      477.82     16.50 o 
 -12   4   5        0.61        0.00      2.49 o 
 -11   4   5      128.15      149.68      5.68 o 
 -10   4   5       14.79       17.84      2.32 o 
  -9   4   5       67.86       80.63      4.54 o 
  -8   4   5      785.61      485.16     21.89 o 
  -7   4   5       83.91       84.85      3.93 o 
  -6   4   5      181.83      181.00      6.76 o 
  -5   4   5      147.93      161.98      5.80 o 
  -4   4   5      650.16      566.94     18.01 o 
  -3   4   5      686.06      721.22     31.38 o 
  -2   4   5       42.79       44.85      2.89 o 
  -1   4   5       63.92       48.30      3.05 o 
   0   4   5        8.61        7.09      2.02 o 
   1   4   5        4.54        0.43      1.82 o 
   2   4   5      108.27      100.69      4.35 o 
   3   4   5       92.66       82.16      4.07 o 
   4   4   5      141.94      122.57      5.18 o 
   5   4   5       32.87       16.46      2.62 o 
   6   4   5      748.14      753.66     22.68 o 
   7   4   5        3.90        0.00      6.11 o 
   8   4   5      112.57      110.37     11.31 o 
   9   4   5       15.22        7.94      7.39 o 
 -15   5   5        0.02        0.00      4.83 o 
 -14   5   5       10.26       10.95      3.79 o 
 -13   5   5      193.36      188.47      6.84 o 
 -12   5   5        0.95        0.00      2.56 o 
 -11   5   5      113.71      136.22      6.38 o 
 -10   5   5      275.90      280.66      9.80 o 
  -9   5   5      472.01      541.95     23.17 o 
  -8   5   5      202.07      146.80      8.39 o 
  -7   5   5      106.72      147.65      9.85 o 
  -6   5   5      116.35       91.23      4.84 o 
  -5   5   5     2148.68     2104.17     59.70 o 
  -4   5   5       51.30       36.58      3.56 o 
  -3   5   5      178.82      149.36      7.84 o 
  -2   5   5        8.24        2.07      1.82 o 
  -1   5   5      863.20      924.28     26.83 o 
   0   5   5     1155.61     1326.81     38.06 o 
   1   5   5      254.00      377.22     11.71 o 
   2   5   5     1193.84     1253.91     36.21 o 
   3   5   5      161.36      158.73      6.05 o 
   4   5   5        0.27        3.63      2.31 o 
   5   5   5       50.75       54.19      4.20 o 
   6   5   5       57.82       68.41      8.76 o 
   7   5   5        7.36        9.39      6.57 o 
   8   5   5        3.02        6.66      7.11 o 
 -16   6   5       13.55        9.94      5.47 o 
 -15   6   5       37.75       20.25      5.47 o 
 -14   6   5       31.69       34.48      5.84 o 
 -13   6   5      159.01      134.91      5.83 o 
 -12   6   5      523.33      544.80     17.44 o 
 -11   6   5       80.64       78.34      4.97 o 
 -10   6   5       99.18      112.74      8.85 o 
  -9   6   5        0.18        0.00      3.19 o 
  -8   6   5       52.12       60.58      5.66 o 
  -7   6   5       65.98       72.34      4.86 o 
  -6   6   5      316.26      291.47      9.78 o 
  -5   6   5     1327.92     1266.44    148.86 o 
  -4   6   5      106.34      130.93      5.19 o 
  -3   6   5       76.28       47.45      3.32 o 
  -2   6   5     1118.49     1195.63     34.38 o 
  -1   6   5      236.52      283.29      9.17 o 
   0   6   5      245.66      250.01     13.41 o 
   1   6   5       21.94       22.48      2.63 o 
   2   6   5      518.78      471.72     14.57 o 
   3   6   5       28.95       26.64      4.70 o 
   4   6   5       18.22       17.84      4.10 o 
   5   6   5      224.77      200.48     13.50 o 
   6   6   5       24.03       28.82      7.11 o 
   7   6   5       17.70       18.24      7.39 o 
 -16   7   5        1.34        9.03      5.29 o 
 -15   7   5        5.65        6.02      4.93 o 
 -14   7   5      167.82      208.90      9.34 o 
 -13   7   5       37.53       36.94      6.75 o 
 -12   7   5       21.57       21.49      4.55 o 
 -11   7   5       20.88       19.65      4.31 o 
 -10   7   5       57.30       51.65      4.88 o 
  -9   7   5      544.48      584.54     18.52 o 
  -8   7   5        2.18        4.33      3.18 o 
  -7   7   5       47.87       43.20      3.77 o 
  -6   7   5        0.02        1.47      2.71 o 
  -5   7   5        0.91        3.43      2.30 o 
  -4   7   5      517.44      625.80     18.72 o 
  -3   7   5       51.92       49.35      4.97 o 
  -2   7   5      128.05      127.47      5.51 o 
  -1   7   5      123.56      154.11      5.97 o 
   0   7   5       25.80       32.00      2.96 o 
   1   7   5      168.13      148.27      6.11 o 
   2   7   5      202.44      190.48      7.25 o 
   3   7   5       10.85       12.11      2.78 o 
   4   7   5       85.14       83.28      9.30 o 
   5   7   5       92.30      100.42     10.40 o 
   6   7   5        1.53        2.19      6.38 o 
   7   7   5        2.40        0.00      6.84 o 
 -16   8   5       15.33       16.87      5.56 o 
 -15   8   5        3.90        7.25      3.83 o 
 -14   8   5       29.70       29.28      7.11 o 
 -13   8   5      126.35      137.82     11.04 o 
 -12   8   5       26.49       32.35      5.17 o 
 -11   8   5      139.48      141.84     12.09 o 
 -10   8   5      580.64      684.21     21.65 o 
  -9   8   5        7.21       13.70      3.92 o 
  -8   8   5      617.36      698.36     21.54 o 
  -7   8   5      885.64      465.27     19.70 o 
  -6   8   5      444.34      499.21     23.35 o 
  -5   8   5      294.01      297.18     10.09 o 
  -4   8   5       81.79       75.67      6.29 o 
  -3   8   5       13.29       26.77      2.92 o 
  -2   8   5      127.53      122.36      5.51 o 
  -1   8   5        7.90        7.70      2.54 o 
   0   8   5      129.20      124.60      5.61 o 
   1   8   5        0.37        0.00      2.43 o 
   2   8   5        0.47        0.00      2.45 o 
   3   8   5       75.34       61.02      7.75 o 
   4   8   5       46.62       49.35      7.57 o 
   5   8   5        8.61        5.20      6.48 o 
   6   8   5        0.34        2.65      6.93 o 
 -16   9   5        2.94        8.76      5.20 o 
 -15   9   5       20.07       21.89      7.11 o 
 -14   9   5       17.81        0.00      6.38 o 
 -13   9   5        0.73        0.00      5.93 o 
 -12   9   5       62.31       64.12      8.03 o 
 -11   9   5      465.59      517.41     17.80 o 
 -10   9   5      253.11      284.95     22.48 o 
  -9   9   5     1459.19     1584.55     46.56 o 
  -8   9   5        7.43        6.75      3.73 o 
  -6   9   5      195.07      183.70     10.85 o 
  -5   9   5        0.30        2.66      2.69 o 
  -4   9   5      172.93      172.95      6.80 o 
  -3   9   5       22.64       20.38      2.96 o 
  -2   9   5       46.24       43.66      3.58 o 
  -1   9   5       13.58       13.30      3.10 o 
   0   9   5       13.44       19.77      3.09 o 
   1   9   5       16.87       14.18      3.15 o 
   2   9   5        2.26        0.00      3.65 o 
   3   9   5      166.88      164.18     12.31 o 
   4   9   5       33.22       42.14      7.66 o 
   5   9   5        0.23        0.00      6.38 o 
 -16  10   5        1.43        0.00      6.84 o 
 -15  10   5        5.48        0.00      6.66 o 
 -14  10   5       67.25       73.79      9.03 o 
 -13  10   5       14.17        7.57      6.11 o 
 -12  10   5        7.44        0.64      5.93 o 
 -11  10   5      544.99      582.39     25.90 o 
 -10  10   5      172.13      206.74      9.81 o 
  -9  10   5      420.90      429.56     15.07 o 
  -8  10   5       78.46       84.22      5.90 o 
  -7  10   5       30.33       20.19      3.93 o 
  -6  10   5       34.42       38.50      5.66 o 
  -5  10   5       52.11       75.09      5.00 o 
  -4  10   5      228.08      219.77      8.27 o 
  -3  10   5       60.90       63.88      4.65 o 
  -2  10   5       32.43       40.94      3.63 o 
  -1  10   5      337.18      345.09     11.58 o 
   0  10   5       13.40       14.65      3.22 o 
   1  10   5        2.85        4.26      4.06 o 
   2  10   5        0.02        4.83      6.02 o 
   3  10   5      103.65      114.20     11.13 o 
   4  10   5       30.12       29.10      7.84 o 
 -15  11   5        2.97        0.00      7.11 o 
 -14  11   5        2.51        0.00      6.66 o 
 -13  11   5      252.30      231.68     14.96 o 
 -12  11   5      292.81      322.53     17.15 o 
 -11  11   5       41.12       60.20      8.12 o 
 -10  11   5       54.22       35.76      7.11 o 
  -9  11   5        1.25        0.00      4.45 o 
  -8  11   5      154.75      130.44      9.21 o 
  -7  11   5      193.14      167.31     12.04 o 
  -6  11   5       58.34       86.89      5.93 o 
  -5  11   5       26.39       25.59      3.90 o 
  -4  11   5      135.96      125.23      6.21 o 
  -3  11   5        0.33        1.04      3.13 o 
  -2  11   5        0.07        4.38      2.97 o 
  -1  11   5      183.66      178.81     10.22 o 
   0  11   5       10.34        3.41      3.11 o 
   1  11   5       58.27       43.23      7.21 o 
   2  11   5       83.71      114.65     11.58 o 
   3  11   5        4.94        7.21      6.84 o 
 -15  12   5        0.70        0.00      6.75 o 
 -14  12   5        0.80        5.20      7.21 o 
 -13  12   5        7.73       10.03      7.39 o 
 -12  12   5        1.87        0.00      6.48 o 
 -11  12   5      196.00      218.82     14.41 o 
 -10  12   5       37.72       46.52      8.03 o 
  -9  12   5       64.30       66.95      8.48 o 
  -8  12   5        1.43        0.00      4.51 o 
  -7  12   5      187.90      220.08     17.88 o 
  -6  12   5      220.73      233.27      9.44 o 
  -5  12   5      476.11      440.95     14.70 o 
  -4  12   5        6.03        2.64      3.38 o 
  -3  12   5        5.21        2.69      3.42 o 
  -2  12   5        0.17        4.20      4.10 o 
  -1  12   5      120.00      144.56      8.94 o 
   0  12   5       25.21       24.44      6.11 o 
   1  12   5        2.44        8.21      5.93 o 
   2  12   5        0.02        0.00      6.20 o 
 -15  13   5        3.24        2.37      7.75 o 
 -14  13   5       22.18       24.81      8.21 o 
 -13  13   5       25.06       22.99      8.12 o 
 -12  13   5       13.87       22.35      7.75 o 
 -11  13   5       25.11       20.34      7.11 o 
 -10  13   5       32.26       47.43      8.39 o 
  -9  13   5       13.71       12.31      6.93 o 
  -8  13   5      111.98      135.91     11.40 o 
  -7  13   5        0.41        3.06      7.25 o 
  -6  13   5      113.78      172.43      8.19 o 
  -5  13   5       87.79       78.01      5.75 o 
  -4  13   5        0.29        0.00      3.34 o 
  -3  13   5       13.30        9.63      3.66 o 
  -2  13   5       40.35       34.24      4.23 o 
  -1  13   5       21.74       17.88      6.29 o 
   0  13   5       11.96       18.97      6.75 o 
 -14  14   5        4.86        6.20      8.12 o 
 -13  14   5        2.45        0.00      7.02 o 
 -12  14   5       14.46        6.57      7.11 o 
 -11  14   5       75.65       85.83      9.85 o 
 -10  14   5       27.11       25.36      7.84 o 
  -9  14   5        5.53        5.11      6.48 o 
  -8  14   5        2.13        0.00      6.11 o 
  -7  14   5      240.30      297.08     15.78 o 
  -6  14   5        0.99        2.96      5.88 o 
  -5  14   5        4.69        0.00      5.61 o 
  -4  14   5        3.68        1.88      5.06 o 
  -3  14   5       54.53       65.63      9.85 o 
  -2  14   5        9.97       15.96      6.57 o 
  -1  14   5        3.81       14.41      6.48 o 
 -13  15   5       39.60       52.63      9.58 o 
 -12  15   5       62.25       71.69      9.76 o 
 -11  15   5       26.13       22.35      7.84 o 
 -10  15   5       35.77       27.00      7.66 o 
  -9  15   5        3.56        8.85      6.66 o 
  -8  15   5       55.57       45.15      8.39 o 
  -7  15   5        6.42        9.49      6.66 o 
  -6  15   5        6.90        6.20      5.56 o 
  -5  15   5        9.10        3.01      5.66 o 
  -4  15   5        0.00        3.78      5.02 o 
  -3  15   5        1.67        7.21      5.84 o 
 -11  16   5       23.02       15.32      8.48 o 
 -10  16   5        6.41        6.84      7.94 o 
  -9  16   5        0.00        4.93      7.02 o 
  -8  16   5       28.55       26.45      7.21 o 
  -7  16   5       15.78       12.40      6.93 o 
  -6  16   5       19.01       15.23      6.29 o 
   4 -17   6        4.09       16.05     11.04 o 
   5 -17   6        1.40        9.26      7.71 o 
   6 -17   6        0.73        3.17      6.44 o 
   7 -17   6        0.52        0.00     11.58 o 
   1 -16   6       23.44       27.45      9.76 o 
   2 -16   6       10.79       13.13      9.21 o 
   3 -16   6      144.72      128.97     15.05 o 
   4 -16   6       60.31       64.94      7.20 o 
   5 -16   6        5.77       18.52     11.13 o 
   6 -16   6        1.35        2.92     11.04 o 
   7 -16   6       32.91       40.50     13.04 o 
   8 -16   6      103.69       67.59     14.05 o 
   9 -16   6        0.03        0.00     12.77 o 
  10 -16   6        0.03        0.00     11.86 o 
  -1 -15   6       36.06       39.22      9.21 o 
   0 -15   6        1.42        9.30      8.67 o 
   1 -15   6        4.74       15.41      9.03 o 
   2 -15   6       82.02       95.23     11.86 o 
   3 -15   6      200.41      228.12     19.61 o 
   4 -15   6       85.70       76.53     12.50 o 
   5 -15   6       25.07       25.17     11.22 o 
   6 -15   6       14.77       23.17     11.49 o 
   7 -15   6       49.11       29.46     12.13 o 
   8 -15   6        0.13        0.00     11.40 o 
   9 -15   6        0.58        4.47     11.77 o 
  10 -15   6       57.30       55.00     13.50 o 
  11 -15   6       17.47       11.13     12.68 o 
  -3 -14   6       38.31       39.04      8.48 o 
  -2 -14   6       25.16       14.59      7.84 o 
  -1 -14   6        0.43       13.04      7.84 o 
   0 -14   6      278.52      261.51     17.79 o 
   1 -14   6      184.64      224.11     16.78 o 
   2 -14   6      284.98      329.27     13.28 o 
   3 -14   6       17.42        2.55      9.85 o 
   4 -14   6      181.66      215.90     18.52 o 
   5 -14   6       40.78       47.07     11.86 o 
   6 -14   6      134.72      156.16     17.15 o 
   7 -14   6        9.79        0.00     10.67 o 
   8 -14   6        5.02        0.00     11.04 o 
   9 -14   6       11.64        0.00     10.95 o 
  10 -14   6       43.60       53.09     12.86 o 
  11 -14   6       71.08       83.37     14.59 o 
  -4 -13   6        9.31       23.44      7.84 o 
  -3 -13   6       34.78       53.27      8.67 o 
  -2 -13   6        5.55        0.00      7.21 o 
  -1 -13   6      199.87      192.37     14.87 o 
   0 -13   6       24.21       39.86      9.12 o 
   1 -13   6       31.38       30.10      9.30 o 
   2 -13   6       49.12       48.25     10.40 o 
   3 -13   6       19.64       21.71     10.03 o 
   4 -13   6      166.77      213.89     18.52 o 
   5 -13   6       31.36       23.62     10.76 o 
   6 -13   6       29.74       27.82     10.95 o 
   7 -13   6        0.01        0.00     10.49 o 
   8 -13   6       74.80       52.45     12.13 o 
   9 -13   6        5.36        7.30     11.22 o 
  10 -13   6        2.21        6.20     11.40 o 
  11 -13   6        0.00        0.00     10.85 o 
  12 -13   6        6.45        2.19     11.77 o 
  -5 -12   6        1.06        0.00      7.11 o 
  -4 -12   6        1.16        9.12      6.84 o 
  -3 -12   6       15.54       13.77      7.02 o 
  -2 -12   6      117.56      121.86     11.77 o 
  -1 -12   6        1.15        8.57      7.57 o 
   0 -12   6       41.12       46.70      8.48 o 
   1 -12   6      337.78      400.51     23.62 o 
   2 -12   6       52.90       66.31     10.95 o 
   3 -12   6       37.82       32.29      9.49 o 
   4 -12   6       46.37       34.66     11.04 o 
   5 -12   6      174.53      171.94     17.06 o 
   6 -12   6       13.09        5.93     10.49 o 
   7 -12   6        0.03        7.75      9.12 o 
   8 -12   6        9.24       16.51     10.95 o 
   9 -12   6       38.94       43.33     11.77 o 
  10 -12   6        1.05        0.00     10.76 o 
  11 -12   6       33.56       28.64     12.50 o 
  12 -12   6        6.72        8.94     11.86 o 
  -6 -11   6        4.11        0.00      6.75 o 
  -5 -11   6       12.15       18.70      7.02 o 
  -4 -11   6      104.15       95.77     10.22 o 
  -3 -11   6        5.57        0.00      6.38 o 
  -2 -11   6        6.18       13.59      7.21 o 
  -1 -11   6        0.27        0.00      7.11 o 
   0 -11   6      371.54      424.41     23.62 o 
   1 -11   6        0.55        8.94      8.57 o 
   2 -11   6      167.41      193.28     15.32 o 
   3 -11   6      190.24      201.12     17.33 o 
   4 -11   6       64.42       82.09     11.77 o 
   5 -11   6       21.48       15.69      9.03 o 
   6 -11   6        2.75        7.75     10.12 o 
   7 -11   6        0.58        0.00      9.67 o 
   8 -11   6        5.10       17.06     10.95 o 
   9 -11   6       14.95       17.42     11.04 o 
  10 -11   6       44.28       39.31     11.58 o 
  11 -11   6      208.92      181.97     19.25 o 
  12 -11   6        1.98        0.00     10.31 o 
  13 -11   6       31.68       50.17     13.13 o 
  -7 -10   6        9.54        3.27      3.75 o 
  -6 -10   6       24.45       22.78      3.95 o 
  -5 -10   6      114.43      130.12      7.10 o 
  -4 -10   6      219.27      220.76      9.09 o 
  -3 -10   6        0.24        0.00      3.26 o 
  -2 -10   6        8.38        5.29      6.66 o 
  -1 -10   6       10.28       11.68      7.02 o 
   0 -10   6       60.86       77.90      9.94 o 
   1 -10   6       45.75       39.04      8.94 o 
   2 -10   6       55.54       58.28      9.21 o 
   3 -10   6      210.18       46.52      7.30 o 
   4 -10   6       92.43       18.88      6.38 o 
   5 -10   6       10.15        8.12      7.48 o 
   6 -10   6      161.50      165.28     16.42 o 
   7 -10   6       95.77      105.62     13.13 o 
   8 -10   6        2.61        0.00      9.67 o 
   9 -10   6       27.47       45.88     11.40 o 
  10 -10   6      111.23      134.63     14.96 o 
  11 -10   6        5.82        0.00      9.76 o 
  12 -10   6      101.07       97.14     13.96 o 
  13 -10   6        1.38        1.46     10.76 o 
  -8  -9   6        2.50        6.43      3.93 o 
  -7  -9   6       26.44       29.66      4.28 o 
  -6  -9   6       51.01       50.76      6.66 o 
  -5  -9   6       44.58       41.66      4.27 o 
  -4  -9   6        0.67        0.00      2.90 o 
  -3  -9   6        1.50        0.83      2.83 o 
  -2  -9   6        0.78        3.15      2.76 o 
  -1  -9   6      188.88      235.56      9.26 o 
   0  -9   6      538.02      581.30     29.46 o 
   1  -9   6      914.82      989.47     46.24 o 
   2  -9   6       31.07       13.77      7.66 o 
   3  -9   6       30.06       10.03      4.93 o 
   4  -9   6        0.98        0.00      2.01 o 
   5  -9   6       29.55        0.00      2.01 o 
   6  -9   6       25.75       15.41      6.93 o 
   7  -9   6       48.53       50.26     10.49 o 
   8  -9   6        3.89        0.00      9.30 o 
   9  -9   6       91.11      133.99     15.78 o 
  10  -9   6       52.94       36.30     10.67 o 
  11  -9   6        0.31        0.00      9.39 o 
  12  -9   6       25.70       26.00     10.67 o 
  13  -9   6       69.82       67.86     12.59 o 
  -9  -8   6       13.19       11.73      9.85 o 
  -8  -8   6        0.00        0.00      3.34 o 
  -7  -8   6       52.60       49.93      8.30 o 
  -6  -8   6       17.56       19.23      3.58 o 
  -5  -8   6      115.05       92.32      7.98 o 
  -4  -8   6        3.31        5.11      3.69 o 
  -3  -8   6       34.20       32.50      4.33 o 
  -2  -8   6        3.02        4.77      3.24 o 
  -1  -8   6      180.05      226.07     10.35 o 
   0  -8   6      103.54      103.55      5.52 o 
   1  -8   6      202.60      203.22     15.41 o 
   2  -8   6      147.70      170.11     14.23 o 
   3  -8   6       66.41       59.29      9.12 o 
   4  -8   6        9.66        7.21      6.11 o 
   5  -8   6       13.61        0.00      1.64 o 
   6  -8   6       29.78        0.64      2.19 o 
   7  -8   6      135.09      122.32     13.13 o 
   8  -8   6       27.65       35.39      9.76 o 
   9  -8   6       20.21       19.79      8.76 o 
  10  -8   6       23.34       36.58     10.22 o 
  11  -8   6      178.93      178.41     16.78 o 
  12  -8   6        6.98       26.18     10.03 o 
  13  -8   6        1.77        6.84      9.94 o 
 -10  -7   6        3.07        0.07      3.92 o 
  -9  -7   6       80.06       98.58      7.62 o 
  -8  -7   6        6.66        6.79      3.92 o 
  -7  -7   6       45.37       33.36      3.96 o 
  -6  -7   6      251.59      227.23      9.13 o 
  -5  -7   6        0.02        0.00      3.56 o 
  -4  -7   6      159.71      139.55      6.31 o 
  -3  -7   6        7.10       21.44      2.94 o 
  -2  -7   6      482.23      502.01     16.36 o 
  -1  -7   6       30.56       32.26      3.22 o 
   0  -7   6     2102.95     2121.32     83.28 o 
   1  -7   6      393.81      399.33     21.89 o 
   2  -7   6      567.99      580.84     28.73 o 
   3  -7   6      225.79      184.71     13.50 o 
   4  -7   6       45.54       67.50      9.21 o 
   5  -7   6       82.57       59.11      7.75 o 
   6  -7   6       55.72        3.37      2.01 o 
   7  -7   6       76.20       44.33      7.66 o 
   8  -7   6      145.71      169.02     14.14 o 
   9  -7   6      486.90      479.32     27.00 o 
  11  -7   6       54.32       60.84      8.21 o 
  12  -7   6       40.67       53.27      8.21 o 
  13  -7   6        1.22        0.00      6.38 o 
 -11  -6   6       10.63       13.58      4.51 o 
 -10  -6   6        1.05        3.72      4.79 o 
  -9  -6   6      102.76      103.34      6.36 o 
  -8  -6   6        0.49        0.00      3.42 o 
  -7  -6   6      109.86      101.57      5.81 o 
  -6  -6   6       57.17       66.72      6.34 o 
  -5  -6   6        0.16        0.00      2.69 o 
  -4  -6   6        0.07        0.00      2.22 o 
  -3  -6   6       97.94      113.33      9.26 o 
  -2  -6   6     1686.14     1820.71     54.73 o 
  -1  -6   6      103.33      158.23      6.74 o 
   0  -6   6     1101.38     1145.61     35.06 o 
   1  -6   6      703.12      672.65     21.27 o 
   2  -6   6       12.09       12.77      6.75 o 
   3  -6   6        3.70       22.44      7.02 o 
   4  -6   6      307.25      310.94     18.61 o 
   5  -6   6      250.82      270.35     16.51 o 
   6  -6   6      164.01       93.49      9.12 o 
   7  -6   6        0.84        2.74      5.29 o 
   8  -6   6      122.02      181.42     11.86 o 
   9  -6   6        2.04        0.00      5.38 o 
  10  -6   6       30.01       34.93      6.66 o 
  11  -6   6       19.27       19.61      6.57 o 
  12  -6   6        9.63        7.48      6.57 o 
 -11  -5   6       17.81       16.59      4.23 o 
 -10  -5   6      337.89      350.17     13.08 o 
  -9  -5   6       61.24       64.64      7.94 o 
  -8  -5   6       20.50       13.32      3.47 o 
  -7  -5   6        0.49        0.00      2.65 o 
  -6  -5   6       69.93       31.38      3.47 o 
  -4  -5   6      277.11      351.57      8.92 o 
  -3  -5   6      536.31      557.44     17.66 o 
  -2  -5   6      124.96      156.08      9.12 o 
  -1  -5   6     1095.84     1118.74     26.54 o 
   0  -5   6      467.73      506.18     14.24 o 
   1  -5   6      544.82      569.76     17.29 o 
   2  -5   6      496.69      652.19     19.68 o 
   3  -5   6      130.42      133.41      6.84 o 
   4  -5   6       38.37       29.46      6.29 o 
   5  -5   6      596.31      561.14     28.37 o 
   6  -5   6        7.21        3.65      3.01 o 
   7  -5   6      143.50      117.30      8.39 o 
   8  -5   6       61.01       70.42      8.30 o 
   9  -5   6        8.54        6.84      5.93 o 
  10  -5   6       30.76       27.91      7.02 o 
  11  -5   6       23.63       17.51      6.84 o 
  12  -5   6       41.01       31.47      7.84 o 
 -12  -4   6      103.18      104.05      7.08 o 
 -11  -4   6       11.06        9.88      3.86 o 
 -10  -4   6       54.17       40.53      8.07 o 
  -9  -4   6      486.14      514.24     17.30 o 
  -8  -4   6      202.85      164.12      7.23 o 
  -7  -4   6       19.42       22.34      4.20 o 
  -5  -4   6        4.09        4.10      1.29 o 
  -4  -4   6        6.53        5.38      1.46 o 
  -3  -4   6        2.70        1.41      1.94 o 
  -2  -4   6      258.33      274.51      7.17 o 
  -1  -4   6      514.76      441.34     14.78 o 
   0  -4   6      391.07      452.84     26.41 o 
   1  -4   6      144.73      161.84      5.45 o 
   2  -4   6       49.29       35.00      2.74 o 
   3  -4   6      390.50      452.82     21.80 o 
   4  -4   6      386.13      450.51     14.13 o 
   5  -4   6      149.30      159.76      5.94 o 
   6  -4   6        8.73       13.10      2.26 o 
   7  -4   6      176.92      154.79     10.49 o 
   8  -4   6      137.32      130.71     10.49 o 
   9  -4   6      190.70      214.08     13.96 o 
  10  -4   6        6.30        0.00      6.29 o 
  11  -4   6       15.42       19.06      7.21 o 
  12  -4   6       10.38       15.41      7.39 o 
 -13  -3   6       23.66       23.66      4.78 o 
 -12  -3   6       53.47       51.04      5.13 o 
 -11  -3   6        1.96        5.26      3.65 o 
 -10  -3   6        2.72        0.00      4.79 o 
  -9  -3   6       24.75       17.70      6.80 o 
  -8  -3   6      208.85      212.39      8.30 o 
  -7  -3   6      214.10       99.06      6.48 o 
  -6  -3   6       15.49       16.80      1.36 o 
  -5  -3   6      152.98      222.47      4.91 o 
  -4  -3   6       15.08       14.89      1.35 o 
  -3  -3   6       85.20       80.11      3.19 o 
  -2  -3   6       41.20       49.08      2.47 o 
  -1  -3   6      245.65      142.11      6.75 o 
   0  -3   6      647.34      669.27     21.34 o 
   1  -3   6       50.68       41.23      3.96 o 
   2  -3   6      100.08       63.00     11.13 o 
   3  -3   6      607.26      681.44     19.98 o 
   4  -3   6      256.96      325.90     10.29 o 
   5  -3   6      451.84      532.69     16.18 o 
   6  -3   6      151.86      171.58      6.61 o 
   7  -3   6       16.54       22.82      2.80 o 
   8  -3   6       22.53       17.70      6.11 o 
   9  -3   6       19.63       23.53      6.84 o 
  10  -3   6       44.28       58.74      8.30 o 
  11  -3   6       42.90       47.70      8.30 o 
  12  -3   6       49.38       55.00      9.12 o 
 -13  -2   6       26.08       19.72      4.56 o 
 -12  -2   6        0.22        0.00      4.01 o 
 -11  -2   6        8.19        5.80      3.42 o 
 -10  -2   6     1357.07     1388.54     42.68 o 
  -9  -2   6      276.29      281.35     10.61 o 
  -8  -2   6      225.46      242.37      9.06 o 
  -7  -2   6       70.68       81.09      3.17 o 
  -6  -2   6        0.08        1.95      1.01 o 
  -5  -2   6      504.94      566.48     13.64 o 
  -4  -2   6      743.95      654.95     18.50 o 
  -3  -2   6      407.99      473.46     11.50 o 
  -1  -2   6      208.61      248.69      6.53 o 
   0  -2   6      961.06      954.99     22.52 o 
   1  -2   6      165.23      190.17      5.80 o 
   2  -2   6     1111.41     1118.14     94.31 o 
   3  -2   6      818.01      742.23     21.63 o 
   4  -2   6      733.07      877.58     25.58 o 
   5  -2   6       19.99       18.58      2.40 o 
   6  -2   6        0.12        0.00      2.16 o 
   7  -2   6      387.92      426.24     13.65 o 
   8  -2   6      195.79      181.90      7.21 o 
   9  -2   6      159.33      169.93     12.68 o 
  10  -2   6        9.16       12.13      6.93 o 
  11  -2   6       10.96       15.78      7.39 o 
 -14  -1   6       14.87        6.94      4.10 o 
 -13  -1   6       23.16       16.36      4.11 o 
 -12  -1   6       95.00       91.48      6.26 o 
 -11  -1   6      546.27      545.27     18.41 o 
 -10  -1   6      415.85      453.37     15.52 o 
  -9  -1   6      295.65      314.68     11.17 o 
  -8  -1   6      657.94      678.99     16.47 o 
  -7  -1   6       54.43       44.75      3.28 o 
  -6  -1   6       43.81       72.68      3.16 o 
  -5  -1   6       67.28       65.94      3.01 o 
  -4  -1   6        5.73        0.00      1.25 o 
  -3  -1   6      315.54      293.84      9.51 o 
  -2  -1   6      737.78      878.92     25.32 o 
  -1  -1   6     1364.24     1460.97     34.22 o 
   0  -1   6     1571.99     1601.95     37.45 o 
   1  -1   6      393.18      327.06     10.44 o 
   2  -1   6      300.49      322.61      9.96 o 
   3  -1   6      724.32      688.22     20.22 o 
   4  -1   6      276.35      295.55      9.55 o 
   5  -1   6        5.32        7.24      2.26 o 
   6  -1   6       46.80       42.44      3.46 o 
   7  -1   6       67.73       61.36      4.06 o 
   8  -1   6        3.92        0.00      3.79 o 
   9  -1   6       52.02       45.42      7.84 o 
  10  -1   6       23.91       37.21      8.12 o 
  11  -1   6        0.63        0.00      6.66 o 
 -14   0   6        8.51       14.27      4.27 o 
 -13   0   6        0.06        0.24      3.66 o 
 -12   0   6      117.26       90.49      6.32 o 
 -11   0   6      555.08      588.37     19.51 o 
 -10   0   6        0.73        1.91      3.10 o 
  -9   0   6      215.22      221.02      6.35 o 
  -8   0   6       62.27       66.77      3.04 o 
  -7   0   6       48.73       29.34      3.07 o 
  -6   0   6     1712.24     1385.15     60.29 o 
  -5   0   6       99.31       83.10      2.97 o 
  -4   0   6       48.79       40.74      3.86 o 
  -3   0   6      278.74      238.84      7.43 o 
  -2   0   6      758.52      802.24     23.16 o 
  -1   0   6     1688.82     1901.68     53.99 o 
   0   0   6       87.03      112.92      6.29 o 
   1   0   6      488.33      463.57     13.75 o 
   2   0   6      368.66      309.65      9.68 o 
   3   0   6      395.70      414.40     10.22 o 
   4   0   6       72.10       87.08      4.15 o 
   5   0   6      114.33      103.93      4.83 o 
   6   0   6        2.68        0.24      2.19 o 
   7   0   6      146.97      156.42      6.56 o 
   8   0   6       56.13       46.90      3.81 o 
   9   0   6        0.40        0.00      3.37 o 
  10   0   6        0.40        6.84      6.84 o 
  11   0   6        1.09        2.01      7.39 o 
 -14   1   6       39.95       59.99      8.25 o 
 -13   1   6       12.47       16.69      3.88 o 
 -12   1   6      114.62      102.27      6.33 o 
 -11   1   6       91.46       73.91      5.29 o 
 -10   1   6        9.95        5.16      2.05 o 
  -9   1   6      239.03      258.96      8.00 o 
  -8   1   6      749.82      725.54     17.65 o 
  -7   1   6        2.51        3.05      1.39 o 
  -6   1   6      524.19      574.67     18.76 o 
  -5   1   6      532.91      664.93     19.21 o 
  -4   1   6      715.47      724.39     20.78 o 
  -3   1   6     3413.28     3607.08    133.99 o 
  -2   1   6      629.41      587.53     17.18 o 
  -1   1   6       48.79       30.10      3.28 o 
   0   1   6     1423.48     1465.16     41.58 o 
   1   1   6       85.48       83.71      3.69 o 
   2   1   6       68.29       52.25      3.17 o 
   3   1   6     1151.39     1237.37     35.64 o 
   4   1   6      252.57      311.63     10.06 o 
   5   1   6       64.41       70.01      4.29 o 
   6   1   6      103.83      108.59      5.56 o 
   7   1   6      563.06      565.44     17.64 o 
   8   1   6        1.13        2.67      2.65 o 
   9   1   6       14.59        9.12      6.93 o 
  10   1   6        8.90       19.43      7.66 o 
 -15   2   6        0.86        0.36      5.20 o 
 -14   2   6       75.21       82.52      6.12 o 
 -13   2   6        6.17        6.38      5.24 o 
 -12   2   6        0.61        0.00      3.28 o 
 -11   2   6     1229.68     1181.04     28.46 o 
 -10   2   6       52.22       51.24      3.10 o 
  -9   2   6       10.91       11.67      2.03 o 
  -8   2   6      955.52     1005.12     28.72 o 
  -7   2   6      477.64      481.39     14.37 o 
  -6   2   6        0.31        7.27      1.96 o 
  -5   2   6      785.01     1016.65     38.77 o 
  -4   2   6       11.43       12.04      2.83 o 
  -3   2   6      221.88      249.10     10.67 o 
  -2   2   6        8.80       21.57      2.92 o 
  -1   2   6       50.26       79.02      3.47 o 
   0   2   6     1603.18     1837.89     52.01 o 
   1   2   6       27.87       24.20      2.18 o 
   2   2   6      243.10      280.48      9.03 o 
   3   2   6        0.09        0.00      1.89 o 
   4   2   6       37.06       36.14      3.42 o 
   5   2   6        2.62        3.23      2.33 o 
   6   2   6        8.91        1.74      2.87 o 
   7   2   6       12.01       11.48      3.01 o 
   8   2   6        9.94       17.33      6.84 o 
   9   2   6       80.18      104.07     12.04 o 
  10   2   6        5.88        5.66      7.66 o 
 -15   3   6        0.01        0.18      5.11 o 
 -14   3   6       10.39       13.83      7.94 o 
 -13   3   6       47.75       50.42      7.89 o 
 -12   3   6       11.74       10.89      3.48 o 
 -11   3   6      164.27      151.36      5.52 o 
 -10   3   6      139.50      111.15      4.49 o 
  -9   3   6      110.51      111.61      4.31 o 
  -8   3   6      115.65      104.63      4.67 o 
  -7   3   6        0.40        3.67      1.82 o 
  -6   3   6        1.40        0.88      4.24 o 
  -5   3   6       87.63      113.92      6.75 o 
  -4   3   6      281.82      374.43     15.51 o 
  -3   3   6     1893.75     2027.46     57.26 o 
  -1   3   6     2469.20     2512.40     70.71 o 
   0   3   6      238.19      319.38     15.23 o 
   1   3   6        0.26        0.00      1.82 o 
   2   3   6      957.81     1075.85     31.11 o 
   3   3   6       30.28       36.83      3.42 o 
   4   3   6       25.06       27.46      2.72 o 
   5   3   6        2.44        0.79      2.36 o 
   6   3   6       13.17       11.61      2.85 o 
   7   3   6       72.65       85.01     10.03 o 
   8   3   6       58.74       60.75      8.85 o 
   9   3   6       26.29       24.72      8.03 o 
 -15   4   6       39.31       31.29      6.02 o 
 -14   4   6       52.70       59.29      6.93 o 
 -13   4   6      386.07      353.51     12.96 o 
 -12   4   6       21.84       23.87      3.00 o 
 -11   4   6      153.94      143.61      5.33 o 
 -10   4   6       25.76       25.92      3.28 o 
  -9   4   6       33.17       20.11      4.20 o 
  -8   4   6        3.27        1.41      1.96 o 
  -7   4   6     4130.93     4660.05    131.15 o 
  -6   4   6      199.95      152.51      8.21 o 
  -5   4   6     3559.24     3519.98    131.35 o 
  -4   4   6     2321.41     2394.32     89.75 o 
  -2   4   6      101.18      107.30      4.29 o 
  -1   4   6       70.52       99.54      4.56 o 
   0   4   6      373.01      368.60     11.43 o 
   1   4   6        6.85        7.25      2.14 o 
   2   4   6       65.67       72.94      5.93 o 
   3   4   6        3.27        3.10      2.17 o 
   4   4   6      320.88      274.13      9.35 o 
   5   4   6        7.38        6.77      2.74 o 
   6   4   6      176.88      145.37      6.42 o 
   7   4   6       38.93       25.45      7.21 o 
   8   4   6       25.73       33.93      8.21 o 
 -15   5   6       52.59       40.13      6.48 o 
 -14   5   6       28.42       19.52      5.66 o 
 -13   5   6       24.50       13.87      3.76 o 
 -12   5   6        9.15        6.35      2.68 o 
 -11   5   6       62.17       84.25      5.25 o 
 -10   5   6      355.18      395.75     12.79 o 
  -9   5   6      200.59      181.97     10.03 o 
  -8   5   6        0.33        0.23      2.68 o 
  -7   5   6      316.87      319.73     22.94 o 
  -6   5   6       31.79       37.52      2.86 o 
  -5   5   6      416.81      371.16     11.28 o 
  -4   5   6       20.01       15.32      7.02 o 
  -3   5   6      725.02      751.12     21.86 o 
  -2   5   6      442.68      559.82     16.62 o 
  -1   5   6      607.70      639.08     18.96 o 
   0   5   6      472.77      541.82     17.06 o 
   1   5   6      200.43      223.85      7.76 o 
   2   5   6        4.63        6.46      2.29 o 
   3   5   6        0.45        1.59      2.24 o 
   4   5   6      255.80      252.84      8.91 o 
   5   5   6      477.42      486.49     15.41 o 
   6   5   6       65.15       64.94      8.57 o 
   7   5   6        0.73        8.30      6.57 o 
   8   5   6        0.46        0.00      6.66 o 
 -16   6   6       36.45       26.18      6.29 o 
 -15   6   6        0.18        0.00      4.65 o 
 -14   6   6       61.28       46.97      6.29 o 
 -13   6   6      122.99      110.59     10.31 o 
 -12   6   6       45.32       45.61      6.48 o 
 -11   6   6      184.93      155.52     10.22 o 
 -10   6   6       41.47       40.81      4.04 o 
  -9   6   6      236.30      251.86      9.48 o 
  -8   6   6      287.41      295.75     10.21 o 
  -7   6   6        8.79       11.58      2.76 o 
  -6   6   6      683.47      715.40     21.15 o 
  -5   6   6      281.82      272.83     42.37 o 
  -4   6   6       92.91       70.00      3.70 o 
  -3   6   6      277.94      315.20     10.08 o 
  -2   6   6      210.28      250.94      8.36 o 
  -1   6   6        0.48        2.16      2.16 o 
   0   6   6      935.70      994.43     29.00 o 
   1   6   6        1.64        4.56      2.34 o 
   2   6   6       46.37       61.74      6.66 o 
   3   6   6        3.02        7.88      2.58 o 
   4   6   6        1.50        0.00      3.56 o 
   5   6   6        1.71        5.38      6.02 o 
   6   6   6        1.42        1.00      6.38 o 
   7   6   6        4.40        3.01      6.84 o 
 -16   7   6        0.24        0.00      5.11 o 
 -15   7   6       46.20       34.75      5.84 o 
 -14   7   6       33.27       37.62      4.60 o 
 -13   7   6       52.08       44.06      6.84 o 
 -12   7   6       95.27      100.70      9.30 o 
 -11   7   6       11.06       13.41      5.11 o 
 -10   7   6      251.14      264.39     10.42 o 
  -9   7   6      194.44      209.88      8.66 o 
  -8   7   6      268.36      242.82      9.09 o 
  -7   7   6       17.88       22.46      2.99 o 
  -6   7   6       11.15       14.17      3.79 o 
  -5   7   6      606.23      646.15     28.55 o 
  -4   7   6      331.96      361.61     11.53 o 
  -3   7   6       11.04        7.52      2.26 o 
  -2   7   6      457.20      565.76     17.06 o 
  -1   7   6      132.44      134.97      9.71 o 
   0   7   6        6.16       11.39      2.61 o 
   1   7   6       42.92       56.99      3.99 o 
   2   7   6      144.26      125.27      5.79 o 
   3   7   6        4.32        3.68      2.63 o 
   4   7   6        1.08        1.09      5.93 o 
   5   7   6       96.71       93.49     10.31 o 
   6   7   6       27.96       32.38      7.94 o 
 -16   8   6        4.70        3.37      4.74 o 
 -15   8   6        0.13        0.00      3.68 o 
 -14   8   6       40.83       32.75      7.11 o 
 -13   8   6        2.69        0.00      5.66 o 
 -12   8   6        5.44       11.40      5.47 o 
 -11   8   6      177.33      189.17     11.49 o 
 -10   8   6     1083.40     1176.73     46.79 o 
  -9   8   6        0.01        6.43      5.43 o 
  -8   8   6       37.19       44.14      7.25 o 
  -7   8   6      411.08      427.79     20.07 o 
  -5   8   6      306.61      257.28     21.71 o 
  -4   8   6        0.58        4.09      2.28 o 
  -3   8   6       58.02       44.72      3.25 o 
  -2   8   6       82.06       79.35      4.58 o 
  -1   8   6      112.15      124.27      5.66 o 
   0   8   6      216.71      216.21      7.99 o 
   1   8   6        1.05        0.00      2.62 o 
   2   8   6       84.35       83.79      4.98 o 
   3   8   6      180.98      169.29     12.04 o 
   4   8   6       91.14       89.57      9.58 o 
   5   8   6        8.70        2.83      6.66 o 
 -16   9   6       18.80       14.14      5.56 o 
 -15   9   6       16.03       12.04      6.66 o 
 -14   9   6        5.07        0.36      6.29 o 
 -13   9   6       76.89       68.41      8.48 o 
 -12   9   6      211.68      216.90     13.50 o 
 -11   9   6      197.63      230.77     13.86 o 
 -10   9   6      486.63      533.87     23.99 o 
  -9   9   6      221.91      227.12     12.68 o 
  -8   9   6      108.46      104.11      9.99 o 
  -7   9   6      334.81      400.60     19.25 o 
  -6   9   6       28.34       37.57      6.11 o 
  -5   9   6       15.97       24.88      3.79 o 
  -4   9   6       22.43       33.44      3.27 o 
  -3   9   6        2.42        3.97      2.57 o 
  -2   9   6       21.90       32.11      4.74 o 
  -1   9   6      461.10      420.86     17.51 o 
   0   9   6      506.94      490.68     15.46 o 
   1   9   6        0.62        4.06      3.05 o 
   2   9   6        3.71        3.01      2.86 o 
   3   9   6        9.02       13.41      6.48 o 
   4   9   6       20.53       19.52      6.93 o 
 -16  10   6        0.77        0.00      6.66 o 
 -15  10   6        1.32        0.00      6.75 o 
 -14  10   6        6.23        3.37      6.57 o 
 -13  10   6      181.47      181.51     12.31 o 
 -12  10   6       37.27       35.39      7.39 o 
 -11  10   6       11.00        6.66      6.57 o 
 -10  10   6      292.85      314.50     16.24 o 
  -9  10   6       33.28       35.03      6.48 o 
  -8  10   6      218.40      222.65     12.95 o 
  -7  10   6        3.62        4.20      3.15 o 
  -6  10   6       44.22       78.68      5.16 o 
  -5  10   6      203.56      190.30      7.71 o 
  -4  10   6       86.23       91.83      5.25 o 
  -3  10   6       10.33        7.41      4.70 o 
  -2  10   6       48.62       48.53      3.92 o 
  -1  10   6       20.50       27.59      4.06 o 
   0  10   6      234.38      222.32      8.63 o 
   1  10   6      118.43      120.26      8.76 o 
   2  10   6        8.46        5.93      6.29 o 
   3  10   6       58.44       50.90      8.39 o 
 -15  11   6       61.18       75.71      9.67 o 
 -14  11   6       82.70      100.88     10.31 o 
 -13  11   6       39.09       41.96      7.84 o 
 -12  11   6      190.12      209.33     13.96 o 
 -11  11   6      448.05      413.10     20.07 o 
 -10  11   6      548.16      577.19     26.09 o 
  -9  11   6        0.26        6.38      6.20 o 
  -8  11   6      428.59      434.08     20.43 o 
  -7  11   6       82.95       69.03      7.80 o 
  -6  11   6       44.46       41.68      4.08 o 
  -5  11   6       66.56       64.11      4.90 o 
  -4  11   6       11.08       13.39      3.43 o 
  -3  11   6       82.75       69.32      5.21 o 
  -2  11   6       31.74       40.48      3.95 o 
  -1  11   6       25.08       30.67      3.81 o 
   0  11   6        1.42        0.00      2.90 o 
   1  11   6        0.64        6.02      5.84 o 
   2  11   6       14.45       21.62      7.39 o 
 -15  12   6        2.04        0.00      7.11 o 
 -14  12   6       62.71       79.99      9.94 o 
 -13  12   6      101.62      102.80     10.49 o 
 -12  12   6      435.21      499.39     23.99 o 
 -11  12   6      111.82      126.15     10.76 o 
 -10  12   6        8.88       12.77      6.75 o 
  -9  12   6        0.74        0.00      5.84 o 
  -8  12   6       68.48       97.60      9.12 o 
  -7  12   6      241.61      239.07     13.77 o 
  -6  12   6       61.35       94.56      8.67 o 
  -5  12   6      118.29      122.72      6.64 o 
  -4  12   6        0.00        5.88      3.97 o 
  -3  12   6        1.34        1.04      3.13 o 
  -2  12   6        0.00        2.00      3.18 o 
  -1  12   6        0.08        4.52      3.26 o 
   0  12   6        0.45        4.29      5.93 o 
   1  12   6       79.86      112.28     11.68 o 
 -14  13   6       23.87       19.98      7.57 o 
 -13  13   6        0.83        0.00      7.21 o 
 -12  13   6       62.24       68.14      9.39 o 
 -11  13   6       68.30       78.08      9.58 o 
 -10  13   6        2.46        3.19      6.29 o 
  -9  13   6        0.27        0.00      6.20 o 
  -8  13   6       90.35      125.78     10.76 o 
  -7  13   6       22.57       33.84      6.84 o 
  -6  13   6       64.51       61.84      7.30 o 
  -5  13   6       14.01       22.16      5.84 o 
  -4  13   6       52.85       64.77      5.03 o 
  -3  13   6       53.22       52.26      6.07 o 
  -2  13   6        4.17        7.47      4.33 o 
  -1  13   6        9.51        5.02      6.02 o 
   0  13   6       24.82       36.67      7.39 o 
 -14  14   6       27.32       23.26      8.12 o 
 -13  14   6       22.39       42.14      8.94 o 
 -12  14   6        7.32        0.00      6.66 o 
 -11  14   6       12.27       13.96      7.21 o 
 -10  14   6        0.21        2.28      6.48 o 
  -9  14   6       32.54       35.30      7.30 o 
  -8  14   6        6.00        0.00      6.20 o 
  -7  14   6        6.23        9.03      6.20 o 
  -6  14   6        5.91       11.04      5.66 o 
  -5  14   6        0.36        0.91      5.38 o 
  -4  14   6       15.91       17.15      5.75 o 
  -3  14   6       36.75       46.90      5.38 o 
  -2  14   6        3.36        8.67      6.20 o 
 -12  15   6       50.72       60.93      9.76 o 
 -11  15   6       18.48       19.34      7.57 o 
 -10  15   6        2.92        0.00      6.93 o 
  -9  15   6        2.44        0.00      6.57 o 
  -8  15   6        6.26       12.31      6.93 o 
  -7  15   6        0.71        3.47      6.38 o 
  -6  15   6        5.36        9.76      6.29 o 
  -5  15   6        2.07        0.00      5.38 o 
  -4  15   6        6.91       16.69      5.75 o 
 -10  16   6        0.01        0.00      6.75 o 
  -9  16   6        4.05        0.00      6.93 o 
  -8  16   6       25.85       29.28      7.21 o 
   1 -16   7        0.73        1.64      9.39 o 
   2 -16   7      139.27      162.63     15.96 o 
   3 -16   7       13.99       21.16     10.49 o 
   4 -16   7       12.37       18.88     10.85 o 
   5 -16   7       10.92        2.19     11.31 o 
   6 -16   7        6.20        4.29     11.95 o 
   7 -16   7       21.83       24.35     12.86 o 
   8 -16   7       10.86        5.02     12.13 o 
   9 -16   7        2.07        0.00     12.13 o 
  -1 -15   7        2.11        6.38      8.67 o 
   0 -15   7       11.59       13.59      8.85 o 
   1 -15   7       18.40       24.99      9.85 o 
   2 -15   7        0.66       11.49      9.85 o 
   3 -15   7        7.47       18.24     10.40 o 
   4 -15   7       10.83       17.51     10.76 o 
   5 -15   7       27.37       25.36     11.86 o 
   6 -15   7       35.98       27.55     12.04 o 
   7 -15   7       17.38       16.87     12.22 o 
   8 -15   7       11.30        5.56     11.95 o 
   9 -15   7        0.43        0.00     11.86 o 
  10 -15   7       13.14        6.11     12.04 o 
  -3 -14   7        0.00        0.64      7.57 o 
  -2 -14   7        3.16        2.37      7.94 o 
  -1 -14   7        1.30        0.00      8.21 o 
   0 -14   7        9.41        7.30      9.03 o 
   1 -14   7       50.73       60.11     10.85 o 
   2 -14   7       63.93       76.07     12.13 o 
   3 -14   7       31.72       29.55     10.85 o 
   4 -14   7       36.72       24.26     11.22 o 
   5 -14   7       33.33       22.62     11.40 o 
   6 -14   7        0.38        8.21     11.13 o 
   7 -14   7       52.42       39.13     12.22 o 
   8 -14   7        1.67        0.00     10.58 o 
   9 -14   7        8.38        0.00     11.13 o 
  10 -14   7       18.75       12.04     12.13 o 
  11 -14   7       83.62       58.92     14.23 o 
  -4 -13   7        7.59       15.32      7.66 o 
  -3 -13   7       38.13       37.31      8.12 o 
  -2 -13   7        1.07        0.00      7.11 o 
  -1 -13   7       54.00       70.60     10.31 o 
   0 -13   7      330.02      404.44     23.44 o 
   1 -13   7       75.88      113.83     12.95 o 
   2 -13   7       69.86       67.41     11.49 o 
   3 -13   7        1.81       11.77     10.22 o 
   4 -13   7       41.16       34.84     11.49 o 
   5 -13   7       12.04        3.01     10.58 o 
   6 -13   7        5.84        6.20     10.76 o 
   7 -13   7        5.80        1.09     10.49 o 
   8 -13   7       10.58        0.09     10.67 o 
   9 -13   7       20.33        8.03     11.22 o 
  10 -13   7        5.31        0.00     11.58 o 
  11 -13   7        0.40        2.55     11.77 o 
  -5 -12   7       13.60       10.40      7.30 o 
  -4 -12   7       40.07       38.49      8.03 o 
  -3 -12   7        0.29        6.57      7.48 o 
  -2 -12   7       22.69       17.97      8.03 o 
  -1 -12   7      322.89      320.06     19.79 o 
   0 -12   7        5.88        0.00      8.39 o 
   1 -12   7       22.78       12.50      9.39 o 
   2 -12   7       81.02      109.64     13.13 o 
   3 -12   7       71.13       63.12     11.86 o 
   4 -12   7      271.16      251.65     19.52 o 
   5 -12   7      109.22      119.31     14.23 o 
   6 -12   7       15.75       37.94     11.40 o 
   7 -12   7        0.09        3.65     10.31 o 
   8 -12   7        4.03        3.28     10.67 o 
   9 -12   7        0.01        0.00     10.58 o 
  10 -12   7        3.24        8.67     11.40 o 
  11 -12   7       30.77       58.47     13.41 o 
  12 -12   7        0.11        4.65     11.68 o 
  -6 -11   7        3.93        0.00      4.88 o 
  -5 -11   7        2.27        3.15      6.25 o 
  -4 -11   7        0.04        4.39      3.76 o 
  -3 -11   7       41.05       38.40      7.75 o 
  -2 -11   7       38.65       46.43      8.67 o 
  -1 -11   7        8.96        6.11      7.84 o 
   0 -11   7       89.85      106.54     11.77 o 
   1 -11   7        9.97        8.76      9.03 o 
   2 -11   7      209.90      245.54     19.15 o 
   3 -11   7      499.41      537.06     29.83 o 
   4 -11   7        4.07        1.37      9.76 o 
   5 -11   7       16.51       11.77      9.94 o 
   6 -11   7       85.76       89.66     11.86 o 
   7 -11   7        8.50       16.05      9.76 o 
   8 -11   7       38.87       55.46     12.04 o 
   9 -11   7       65.54       70.60     12.86 o 
  10 -11   7      132.11      133.63     15.23 o 
  11 -11   7       11.17        3.01     10.49 o 
  12 -11   7        2.65        5.66     11.40 o 
  -7 -10   7        4.12        2.08      4.52 o 
  -6 -10   7       36.60       43.44      8.12 o 
  -5 -10   7        0.45        1.36      5.97 o 
  -4 -10   7        2.38        0.89      3.48 o 
  -3 -10   7       15.21       12.82      3.47 o 
  -2 -10   7       86.49       84.45      7.25 o 
  -1 -10   7       46.93       34.30      8.39 o 
   0 -10   7       92.88      114.84     11.77 o 
   1 -10   7      545.27      588.41     31.01 o 
   2 -10   7       33.22       51.72     10.31 o 
   3 -10   7      359.27      369.05     22.89 o 
   4 -10   7       93.72       73.97     10.58 o 
   5 -10   7        2.61        4.29      9.39 o 
   6 -10   7        0.10        5.93      9.85 o 
   7 -10   7        9.21        2.01      9.94 o 
   8 -10   7      233.97      186.53     17.79 o 
   9 -10   7        0.60        2.83      9.94 o 
  10 -10   7      235.01      211.25     18.79 o 
  11 -10   7       24.62       33.02     11.95 o 
  12 -10   7        0.28        3.19     10.67 o 
  -8  -9   7        8.59        6.76      3.81 o 
  -7  -9   7      229.08      234.56      9.74 o 
  -6  -9   7       69.83       84.63      5.78 o 
  -5  -9   7      498.59      454.56     15.58 o 
  -4  -9   7      111.94      111.20      6.93 o 
  -3  -9   7        1.48        0.00      2.95 o 
  -2  -9   7        0.03        0.00      5.24 o 
  -1  -9   7        0.17        0.00      2.91 o 
   0  -9   7       26.92       32.56      8.39 o 
   1  -9   7      143.46      146.21     14.78 o 
   2  -9   7       17.05       14.59      8.76 o 
   3  -9   7      142.34      211.70     15.69 o 
   4  -9   7        2.88       16.33      9.12 o 
   5  -9   7        3.63        6.20      8.30 o 
   6  -9   7       17.75        4.83      9.21 o 
   7  -9   7      125.27      117.39     13.23 o 
   8  -9   7        0.01        7.48      9.85 o 
   9  -9   7        0.08        0.00      9.85 o 
  10  -9   7        5.44        4.47      9.85 o 
  11  -9   7       18.21       12.40     10.12 o 
  12  -9   7       50.11       48.25     12.13 o 
  -9  -8   7        2.83        6.22      4.01 o 
  -8  -8   7       68.45       62.72      5.37 o 
  -7  -8   7       21.48       29.12      4.21 o 
  -6  -8   7        0.13        0.00      3.16 o 
  -5  -8   7       73.61       67.61      4.92 o 
  -4  -8   7       95.97       78.36      5.21 o 
  -3  -8   7        3.04        5.32      2.88 o 
  -2  -8   7      117.72      105.64      5.97 o 
  -1  -8   7        9.46        4.25      4.47 o 
   0  -8   7      295.55      384.61     13.57 o 
   1  -8   7        2.39        6.29      7.75 o 
   2  -8   7       29.42       20.52      8.48 o 
   3  -8   7      126.83      123.41     12.31 o 
   4  -8   7      235.80      364.48     21.98 o 
   5  -8   7        0.02        6.75      8.67 o 
   6  -8   7       85.39       80.27     11.04 o 
   7  -8   7      394.91      465.55     26.73 o 
   8  -8   7      104.56      105.08     12.04 o 
   9  -8   7       70.24       74.70     11.68 o 
  10  -8   7       42.98       33.47     10.49 o 
  11  -8   7        8.46        8.39      9.85 o 
  12  -8   7        0.31        3.83      9.94 o 
 -10  -7   7        3.40        5.12      4.16 o 
  -9  -7   7       19.53       22.86      5.56 o 
  -8  -7   7       12.89       10.87      3.74 o 
  -7  -7   7       26.24       23.49      5.02 o 
  -6  -7   7      408.87      434.71     14.83 o 
  -5  -7   7        0.07        0.00      2.75 o 
  -4  -7   7        0.51        0.00      3.42 o 
  -3  -7   7      218.09      298.93     19.79 o 
  -2  -7   7      726.03      697.66     22.19 o 
  -1  -7   7       13.56       11.85      2.82 o 
   0  -7   7     1022.60     1162.67     35.84 o 
   1  -7   7      409.91      375.89     21.43 o 
   2  -7   7      440.60      380.08     21.62 o 
   3  -7   7      400.00      378.17     21.89 o 
   4  -7   7      798.77      982.90     46.52 o 
   5  -7   7       40.01       41.32      8.85 o 
   6  -7   7       26.89       24.90      8.76 o 
   7  -7   7        9.45        6.02      8.39 o 
   8  -7   7       52.87       27.73      8.67 o 
   9  -7   7        3.75       14.59      9.03 o 
  10  -7   7      102.58       88.66     12.13 o 
  12  -7   7       26.70       38.95      7.84 o 
 -11  -6   7        8.88       13.15      4.27 o 
 -10  -6   7        0.94        3.21      3.88 o 
  -9  -6   7       23.12       23.73      3.88 o 
  -8  -6   7        5.32        2.49      3.41 o 
  -7  -6   7       16.29       17.58      5.15 o 
  -6  -6   7      127.74      150.27      7.53 o 
  -5  -6   7        2.56        1.54      3.47 o 
  -4  -6   7       17.30       13.41      2.73 o 
  -3  -6   7      505.77      510.21     16.55 o 
  -2  -6   7        3.32        2.31      8.12 o 
  -1  -6   7     2618.89     2840.64     84.79 o 
   0  -6   7        3.01        2.32      2.16 o 
   1  -6   7     3506.15     3531.48     82.01 o 
   2  -6   7     1459.04     1528.13     44.07 o 
   3  -6   7       28.37       32.32      3.10 o 
   4  -6   7       18.33       22.16      7.57 o 
   5  -6   7      142.58      137.55     12.31 o 
   6  -6   7       36.43       42.78      8.76 o 
   7  -6   7      308.95      270.63     18.61 o 
   9  -6   7       24.64       28.91      6.48 o 
  10  -6   7       56.53       56.00      7.84 o 
  11  -6   7      118.89      142.56     11.68 o 
  12  -6   7        3.35        4.56      6.48 o 
 -11  -5   7       35.95       42.58      4.93 o 
 -10  -5   7       89.33       92.01      6.26 o 
  -9  -5   7       91.40       89.30      6.03 o 
  -8  -5   7       20.98       26.29      3.57 o 
  -7  -5   7       52.61       41.11      3.83 o 
  -6  -5   7      130.68       91.49      6.84 o 
  -5  -5   7       87.27       88.97      4.95 o 
  -4  -5   7       96.75       98.95      5.21 o 
  -3  -5   7      822.91      920.54     21.99 o 
  -2  -5   7        2.15        3.53      1.84 o 
  -1  -5   7       46.94       45.31      2.51 o 
   0  -5   7      501.90      553.93     13.76 o 
   1  -5   7      211.90      238.11     12.04 o 
   2  -5   7      442.03      551.17     17.00 o 
   3  -5   7      565.19      563.57     17.42 o 
   4  -5   7       40.02       44.49      2.48 o 
   5  -5   7       33.42       35.65      3.22 o 
   6  -5   7        5.00        4.32      2.29 o 
   7  -5   7       23.06       25.72      5.56 o 
   8  -5   7        0.07        2.28      5.38 o 
   9  -5   7       13.60       16.51      6.11 o 
  10  -5   7       18.71       14.78      6.48 o 
  11  -5   7       55.44       67.22      8.94 o 
  12  -5   7        5.67        0.00      7.30 o 
 -12  -4   7        4.56        5.81      4.23 o 
 -11  -4   7        1.86        1.61      3.61 o 
 -10  -4   7        3.66        5.11      3.61 o 
  -9  -4   7      127.13      144.53      7.03 o 
  -8  -4   7      143.33      131.05      6.49 o 
  -7  -4   7      107.75       97.74      6.98 o 
  -6  -4   7     1392.38     1345.20     59.38 o 
  -5  -4   7      288.64      319.81      8.14 o 
  -4  -4   7       17.09       22.94      1.66 o 
  -3  -4   7     1245.47     1434.96     33.71 o 
  -2  -4   7      461.55      518.66     12.81 o 
  -1  -4   7     2963.57     3327.00     77.19 o 
   0  -4   7     1763.45     1944.53     55.36 o 
   1  -4   7       13.09       11.03      2.34 o 
   2  -4   7      308.51      256.46      8.93 o 
   3  -4   7      103.22       80.18      8.39 o 
   4  -4   7      500.16      481.12     15.69 o 
   5  -4   7        7.97        8.23      2.21 o 
   6  -4   7      125.12      139.04      5.92 o 
   7  -4   7        3.80        1.51      2.47 o 
   8  -4   7        0.92        0.00      5.66 o 
   9  -4   7       41.69       22.16      6.84 o 
  10  -4   7      228.51      223.38     14.69 o 
  11  -4   7       44.63       40.59      8.12 o 
 -13  -3   7        1.54        0.00      3.97 o 
 -12  -3   7        1.21        1.19      3.86 o 
 -11  -3   7       21.20       21.81      3.89 o 
 -10  -3   7      141.79      143.58     15.00 o 
  -9  -3   7      118.58      108.97      6.41 o 
  -8  -3   7      523.47      508.37     18.11 o 
  -7  -3   7      509.73      486.16     22.89 o 
  -6  -3   7       50.40       58.23      3.74 o 
  -5  -3   7       96.41       71.16      2.76 o 
  -4  -3   7        2.19        1.46      1.24 o 
  -3  -3   7      514.13      523.56     15.01 o 
  -2  -3   7     1230.39     1280.22     35.60 o 
   0  -3   7     2181.20     2466.57     67.91 o 
   1  -3   7      168.61      194.09      5.46 o 
   2  -3   7      120.05      124.62      8.23 o 
   3  -3   7     1274.36     1437.87     64.21 o 
   4  -3   7        3.92        0.82      2.14 o 
   5  -3   7       69.94       70.28      4.22 o 
   6  -3   7      244.08      300.66     10.17 o 
   7  -3   7       86.46       82.96      4.71 o 
   8  -3   7      267.75      315.68     10.93 o 
   9  -3   7      122.57      103.16     10.31 o 
  10  -3   7        0.18        7.02      6.75 o 
  11  -3   7       39.97       43.14      8.48 o 
 -13  -2   7       10.90        8.35      4.10 o 
 -12  -2   7        5.14        7.83      3.82 o 
 -11  -2   7       28.76       24.31      4.01 o 
 -10  -2   7       49.85       55.50      4.64 o 
  -9  -2   7      224.24      256.12      9.78 o 
  -8  -2   7      214.51      179.34     28.23 o 
  -7  -2   7        6.44        1.38      2.17 o 
  -6  -2   7      194.11      178.41      6.00 o 
  -5  -2   7        1.71        0.00      1.18 o 
  -4  -2   7      361.39      355.47     10.47 o 
  -3  -2   7     1033.40     1108.95     26.14 o 
  -2  -2   7      572.60      645.39     18.94 o 
  -1  -2   7     1474.85     1717.26     69.61 o 
   0  -2   7      608.22      600.54     17.02 o 
   1  -2   7      313.72      277.64      7.76 o 
   2  -2   7     1019.86      849.38     86.47 o 
   3  -2   7       49.00       85.46      4.14 o 
   4  -2   7      432.48      454.14     13.99 o 
   5  -2   7      942.29     1067.44     31.20 o 
   6  -2   7       65.94       75.79      4.41 o 
   7  -2   7        2.70        0.00      2.64 o 
   8  -2   7       55.99       45.83      3.95 o 
   9  -2   7       54.50       72.15      8.85 o 
  10  -2   7      205.00      232.77     15.60 o 
  11  -2   7       33.67       47.52      8.85 o 
 -14  -1   7        7.47        9.50      4.30 o 
 -13  -1   7        0.61        1.73      3.59 o 
 -12  -1   7       67.56       72.52     10.76 o 
 -11  -1   7      389.76      371.30     14.55 o 
 -10  -1   7      839.18      802.47     25.52 o 
  -9  -1   7       26.44       25.58      3.48 o 
  -8  -1   7       11.48       17.75      1.97 o 
  -7  -1   7        3.22        0.32      1.79 o 
  -6  -1   7      305.67      300.02      9.11 o 
  -5  -1   7      382.75      398.42      9.84 o 
  -4  -1   7      274.40      214.00      5.76 o 
  -3  -1   7       31.98       43.02      5.34 o 
  -2  -1   7     1237.74     1426.97     40.80 o 
  -1  -1   7     2630.96     2748.10     63.98 o 
   0  -1   7      637.81      569.40     16.19 o 
   1  -1   7      136.59      153.37      7.11 o 
   2  -1   7      647.28      660.17     19.33 o 
   3  -1   7     1805.58     1996.81     56.90 o 
   4  -1   7      612.76      711.15     21.19 o 
   5  -1   7        9.25       13.93      2.61 o 
   6  -1   7      481.88      490.89     15.38 o 
   7  -1   7       28.96       28.52      3.39 o 
   8  -1   7      280.95      289.94     10.34 o 
   9  -1   7       83.39       86.36      5.31 o 
  10  -1   7        8.18       16.14      7.39 o 
 -14   0   7        0.09        2.27      4.05 o 
 -13   0   7      194.88      194.93      8.98 o 
 -12   0   7      130.18      121.86     12.50 o 
 -11   0   7       54.94       56.33      4.77 o 
 -10   0   7      350.85      346.84     12.28 o 
  -9   0   7        0.04        0.64      1.76 o 
  -8   0   7     1209.31     1274.85     36.44 o 
  -7   0   7      203.59      130.80      7.21 o 
  -6   0   7     2623.61     2764.30     64.19 o 
  -5   0   7      283.97      335.77      8.46 o 
  -4   0   7     7855.07     8138.45    223.03 o 
  -3   0   7     1148.97     1252.89     29.48 o 
  -2   0   7      734.65      892.81     25.81 o 
  -1   0   7      728.59      895.04     25.93 o 
   0   0   7       65.23       47.80      4.29 o 
   1   0   7      830.24     1015.44     29.19 o 
   2   0   7     1957.83     2030.85     57.73 o 
   3   0   7      235.10      232.16      6.19 o 
   4   0   7      826.09      878.80     25.77 o 
   5   0   7        9.46       15.66      2.53 o 
   6   0   7       43.27       54.40      5.06 o 
   7   0   7        1.43        0.00      2.67 o 
   8   0   7       21.14       26.60      3.36 o 
   9   0   7       16.60       21.96      3.41 o 
  10   0   7        0.51        0.00      6.93 o 
 -14   1   7        1.55        1.09      4.74 o 
 -13   1   7       41.96       30.31      4.17 o 
 -12   1   7       19.87       22.42      3.88 o 
 -11   1   7        3.53        0.00      5.38 o 
 -10   1   7      158.47      138.22      4.93 o 
  -9   1   7      352.97      330.59     11.36 o 
  -8   1   7       20.81       26.67      2.44 o 
  -7   1   7       84.15       82.91      4.62 o 
  -6   1   7      189.98      194.43      5.48 o 
  -5   1   7      245.34      220.73      7.16 o 
  -4   1   7        1.35        3.06      1.82 o 
  -3   1   7       28.26       50.34      4.74 o 
  -2   1   7      827.59     1097.58     31.48 o 
  -1   1   7      411.08      253.94     10.49 o 
   0   1   7     1281.32     1339.36     38.17 o 
   1   1   7      470.87      612.12     18.06 o 
   2   1   7      356.85      358.51     11.14 o 
   3   1   7      109.56       84.47      5.15 o 
   4   1   7      151.89      187.48      7.98 o 
   5   1   7      262.27      257.38      9.01 o 
   6   1   7       37.13       41.20      3.65 o 
   7   1   7       13.60       11.03      3.51 o 
   8   1   7       61.53       60.86      4.52 o 
   9   1   7       69.44       81.27      9.94 o 
 -15   2   7        0.21        0.00      5.11 o 
 -14   2   7      193.85      205.32     12.95 o 
 -13   2   7      261.98      264.24     14.78 o 
 -12   2   7       19.01        9.63      3.55 o 
 -11   2   7       22.42       16.12      2.55 o 
 -10   2   7       38.75       44.35      2.84 o 
  -9   2   7      190.71      163.61      6.19 o 
  -8   2   7      283.78      266.69     28.69 o 
  -7   2   7      638.27      676.73     19.79 o 
  -6   2   7      377.17      369.10     11.17 o 
  -5   2   7     2512.98     2793.11    104.26 o 
  -4   2   7      685.34      791.91     30.56 o 
  -3   2   7        0.13       10.93      1.90 o 
  -2   2   7       90.25       71.12      5.38 o 
  -1   2   7      316.46      339.20     14.37 o 
   0   2   7        2.05        6.62      1.82 o 
   1   2   7       28.62       25.72      2.31 o 
   2   2   7       12.62       14.61      2.24 o 
   3   2   7      499.12      519.44     15.78 o 
   4   2   7      187.92      248.00      8.65 o 
   5   2   7       24.38       22.04      3.04 o 
   6   2   7        0.03        0.00      5.06 o 
   7   2   7       25.74       23.79      3.30 o 
   8   2   7       54.59       48.80      8.30 o 
   9   2   7        6.33        0.00      7.39 o 
 -15   3   7        0.58        1.19      5.11 o 
 -14   3   7        8.08        5.38      5.02 o 
 -13   3   7        8.84        3.28      4.83 o 
 -12   3   7      335.78      304.45     11.25 o 
 -11   3   7       83.76       68.95      3.80 o 
 -10   3   7      117.15      130.49      4.82 o 
  -9   3   7      342.76      347.98     14.87 o 
  -8   3   7        0.17        1.05      1.93 o 
  -7   3   7        1.21        5.54      2.74 o 
  -6   3   7     1029.61     1143.16     43.69 o 
  -5   3   7      641.94      611.76     24.17 o 
  -4   3   7     1118.18     1289.56     48.98 o 
  -3   3   7       11.33        9.74      1.43 o 
  -1   3   7      114.61      161.67      5.85 o 
   0   3   7       71.18       99.23      4.42 o 
   1   3   7       25.71       40.17      2.87 o 
   2   3   7       85.24       70.88      4.20 o 
   3   3   7       29.61       23.03      3.79 o 
   4   3   7       75.46       71.76      4.39 o 
   5   3   7      172.84      164.31      6.88 o 
   6   3   7      185.30      189.33      9.44 o 
   7   3   7       56.71       61.29      8.48 o 
   8   3   7        5.29        0.00      6.84 o 
 -15   4   7        9.76       12.13      5.11 o 
 -14   4   7       89.39      101.98      9.39 o 
 -13   4   7        0.75        4.47      4.93 o 
 -12   4   7       12.52       16.73      5.52 o 
 -11   4   7      291.02      272.32      9.77 o 
 -10   4   7      357.31      365.12     11.74 o 
  -9   4   7        4.63        6.54      2.16 o 
  -8   4   7      177.03      221.37     10.67 o 
  -7   4   7      143.46      163.73      8.39 o 
  -6   4   7      982.83     1111.15     42.69 o 
  -5   4   7      294.82      286.68     12.77 o 
  -4   4   7      708.47      819.82     31.83 o 
  -2   4   7      213.33      245.36      7.98 o 
  -1   4   7       12.25        6.18      2.10 o 
   0   4   7      486.23      479.01     14.58 o 
   1   4   7      297.76      356.86     11.36 o 
   2   4   7       45.46       63.61      4.52 o 
   3   4   7      100.93      100.18      7.53 o 
   4   4   7      300.01      315.35     10.63 o 
   5   4   7       84.46       90.43      5.19 o 
   6   4   7        3.58        3.65      3.42 o 
   7   4   7       89.24       81.45      9.67 o 
   8   4   7       33.03       41.78      8.57 o 
 -15   5   7       24.16       17.24      5.29 o 
 -14   5   7       11.85        8.57      5.29 o 
 -13   5   7      275.39      241.16      9.40 o 
 -12   5   7      105.07      117.34      6.39 o 
 -11   5   7      118.24      123.87      8.67 o 
 -10   5   7       89.37       90.57      7.48 o 
  -9   5   7      115.68      141.87      6.51 o 
  -8   5   7        0.81        0.00      2.38 o 
  -7   5   7       42.28       70.23      5.75 o 
  -6   5   7      102.48      106.44      7.21 o 
  -5   5   7      252.50      312.31     13.59 o 
  -4   5   7     1209.31     1305.07     56.46 o 
  -3   5   7      116.32      146.50      5.39 o 
  -2   5   7      517.44      611.56     18.15 o 
  -1   5   7       16.45        8.28      2.22 o 
   0   5   7      761.75      876.80     25.62 o 
   1   5   7        0.12        1.01      2.33 o 
   2   5   7       82.14       80.07      4.47 o 
   3   5   7      208.04      192.95      7.36 o 
   4   5   7       10.73        5.73      2.79 o 
   5   5   7       55.11       67.25      4.72 o 
   6   5   7      136.37      110.82     11.68 o 
   7   5   7       74.86       76.80      9.58 o 
 -16   6   7       10.34        5.47      5.11 o 
 -15   6   7       52.90       37.85      6.20 o 
 -14   6   7        7.86        8.85      4.65 o 
 -13   6   7       72.51       60.95      6.43 o 
 -12   6   7      152.24      156.52     10.22 o 
 -11   6   7       42.09       50.62      6.38 o 
 -10   6   7       13.25       16.33      4.65 o 
  -9   6   7      690.22      696.41     28.46 o 
  -8   6   7        0.00        0.63      2.48 o 
  -7   6   7       43.40       47.61      4.93 o 
  -6   6   7       11.71       10.40      3.92 o 
  -5   6   7      264.75      239.07     10.95 o 
  -4   6   7      318.20      264.39     37.72 o 
  -3   6   7      422.28      400.57     12.47 o 
  -2   6   7     1232.48     1252.31     36.13 o 
  -1   6   7        6.91        6.22      2.45 o 
   0   6   7       69.59       65.73      4.25 o 
   1   6   7       73.50       81.05      4.65 o 
   2   6   7      332.73      314.20     10.65 o 
   3   6   7      411.38      398.96     12.95 o 
   4   6   7      122.29      104.25      5.43 o 
   5   6   7       35.31       20.89      6.75 o 
   6   6   7       12.13        3.10      6.93 o 
 -16   7   7        0.29        0.00      5.29 o 
 -15   7   7       74.36       56.55      7.21 o 
 -14   7   7       21.61       14.99      8.98 o 
 -13   7   7      111.94      121.86      9.85 o 
 -12   7   7        2.15        0.00      4.74 o 
 -11   7   7     1594.50     1588.37     61.57 o 
 -10   7   7      213.07      193.19     11.49 o 
  -9   7   7        0.09        6.11      4.83 o 
  -8   7   7        3.31        2.83      4.10 o 
  -7   7   7      277.41      268.93      8.96 o 
  -5   7   7      588.89      581.30     25.72 o 
  -4   7   7       62.11       80.30      5.75 o 
  -3   7   7        8.82        8.32      2.34 o 
  -2   7   7       18.14       23.13      2.77 o 
  -1   7   7       62.00       62.44      4.29 o 
   0   7   7      126.99      124.16      5.69 o 
   1   7   7      195.60      204.92     13.59 o 
   2   7   7        2.05        2.64      3.88 o 
   3   7   7      284.40      265.91      9.59 o 
   4   7   7       46.46       38.67      7.11 o 
   5   7   7        0.66        0.00      6.29 o 
 -16   8   7       19.48        8.94      5.47 o 
 -15   8   7        0.02        0.81      3.78 o 
 -14   8   7        5.59       10.03      6.29 o 
 -13   8   7      143.45      172.30     11.22 o 
 -12   8   7       50.22       70.60      7.84 o 
 -11   8   7      257.73      281.66     14.96 o 
 -10   8   7        5.71        2.10      5.66 o 
  -9   8   7       33.85       27.64      5.56 o 
  -8   8   7       80.62       99.51      7.84 o 
  -7   8   7       33.40       26.54      4.65 o 
  -6   8   7       10.16        2.07      5.06 o 
  -5   8   7       57.21       45.82      3.54 o 
  -4   8   7        5.00        5.37      4.29 o 
  -3   8   7       73.50       78.07      5.02 o 
  -2   8   7      302.45      300.51     10.18 o 
  -1   8   7       75.25       75.19      4.62 o 
   0   8   7      351.16      345.79     11.56 o 
   1   8   7       10.13       12.16      3.47 o 
   2   8   7        1.88        0.00      2.69 o 
   3   8   7        0.21        0.00      5.66 o 
   4   8   7        0.02        0.64      6.20 o 
   5   8   7        0.81        2.92      6.93 o 
 -16   9   7        6.96        1.37      5.38 o 
 -15   9   7       22.77       22.26      7.11 o 
 -14   9   7        7.86        7.48      6.38 o 
 -13   9   7       22.04       27.27      7.02 o 
 -12   9   7        0.34        0.00      5.29 o 
 -11   9   7      153.77      143.57     11.04 o 
 -10   9   7      483.72      520.09     23.35 o 
  -9   9   7      301.99      303.92     15.60 o 
  -8   9   7       13.47        9.21      5.38 o 
  -7   9   7      170.02      152.69      9.39 o 
  -6   9   7       97.06      104.82      5.70 o 
  -5   9   7        7.10       15.19      3.79 o 
  -4   9   7       26.59       22.34      2.97 o 
  -3   9   7        0.65        4.75      2.77 o 
  -2   9   7      300.94      295.51     10.27 o 
  -1   9   7      580.51      519.88     16.39 o 
   0   9   7      443.41      413.47     13.60 o 
   1   9   7       43.55       51.36      4.15 o 
   2   9   7        0.04        3.38      2.98 o 
   3   9   7        2.69        6.57      6.66 o 
   4   9   7       21.81       30.19      7.94 o 
 -15  10   7       19.12       22.62      7.57 o 
 -14  10   7       12.35       12.50      7.02 o 
 -13  10   7        2.74        0.00      5.93 o 
 -12  10   7        0.58        0.00      6.11 o 
 -11  10   7       14.79       11.04      6.11 o 
 -10  10   7      205.55      179.96     12.31 o 
  -9  10   7        0.01        3.56      5.75 o 
  -8  10   7        5.52        4.29      5.38 o 
  -7  10   7       62.35       40.50      5.93 o 
  -6  10   7       84.02       87.11      8.12 o 
  -5  10   7      353.53      322.04     10.99 o 
  -4  10   7      129.37      135.94      6.32 o 
  -3  10   7        5.31       10.77      3.16 o 
  -2  10   7       73.33       91.00      5.51 o 
  -1  10   7      127.41      121.13      6.16 o 
   0  10   7      161.35      178.72      7.49 o 
   1  10   7        4.38        2.57      3.56 o 
   2  10   7        8.96       11.49      6.48 o 
   3  10   7       37.27       42.78      7.84 o 
 -15  11   7       59.51       80.91      9.94 o 
 -14  11   7        3.62        3.74      7.02 o 
 -13  11   7      255.08      292.15     16.78 o 
 -12  11   7      148.49      151.59     12.13 o 
 -11  11   7       14.13       26.91      6.66 o 
 -10  11   7        3.28        9.58      6.48 o 
  -9  11   7       17.62       11.13      5.75 o 
  -8  11   7      222.38      214.08     12.31 o 
  -7  11   7      236.42      197.02     11.95 o 
  -6  11   7       80.68       73.24      7.57 o 
  -5  11   7        5.28        1.09      5.11 o 
  -4  11   7        3.27        4.41      3.37 o 
  -3  11   7      415.29      409.19     13.61 o 
  -2  11   7        0.34        6.11      5.43 o 
  -1  11   7       35.29       34.78      3.90 o 
   0  11   7       10.63       18.33      3.59 o 
   1  11   7        0.01        4.38      6.20 o 
 -15  12   7       19.15       18.88      8.21 o 
 -14  12   7       17.22       18.24      7.84 o 
 -13  12   7        0.28        0.00      6.20 o 
 -12  12   7      367.81      370.32     18.97 o 
 -11  12   7        1.92        0.64      6.11 o 
 -10  12   7        0.17        2.83      6.29 o 
  -9  12   7       18.54       33.47      6.57 o 
  -8  12   7       33.61       18.15      5.84 o 
  -7  12   7      339.72      369.96     18.06 o 
  -6  12   7        2.47        2.19      4.93 o 
  -5  12   7       14.60        8.30      5.38 o 
  -4  12   7       83.43       90.94      8.12 o 
  -3  12   7       12.27       20.32      3.75 o 
  -2  12   7       14.97       22.86      3.80 o 
  -1  12   7        1.24        9.88      3.40 o 
   0  12   7        6.26       18.15      6.66 o 
 -14  13   7        0.13        0.00      7.02 o 
 -13  13   7        1.81        4.56      7.30 o 
 -12  13   7        1.15       12.59      7.39 o 
 -11  13   7       17.03       17.97      7.02 o 
 -10  13   7       24.78       19.98      7.11 o 
  -9  13   7        9.56       19.70      6.29 o 
  -8  13   7       22.79       33.20      6.57 o 
  -7  13   7        6.85       19.43      6.11 o 
  -6  13   7        0.51        8.67      5.66 o 
  -5  13   7        2.47        1.09      5.11 o 
  -4  13   7       35.74       51.26      6.48 o 
  -3  13   7       11.54        8.03      4.93 o 
  -2  13   7        0.69        2.37      4.47 o 
  -1  13   7       12.02        5.47      6.11 o 
 -13  14   7       30.24       43.78      9.21 o 
 -12  14   7        3.33        2.19      6.93 o 
 -11  14   7        8.52        2.46      6.57 o 
 -10  14   7        0.07        0.00      5.93 o 
  -9  14   7        0.36        5.11      6.57 o 
  -8  14   7        2.17        0.00      6.02 o 
  -7  14   7       21.42       27.55      6.75 o 
  -6  14   7       31.52       22.89      5.93 o 
  -5  14   7        6.12       24.90      6.11 o 
  -4  14   7        1.42        7.66      5.38 o 
  -3  14   7       64.68       68.77      7.02 o 
 -12  15   7        0.12        4.93      6.93 o 
 -11  15   7        2.16        0.64      7.39 o 
 -10  15   7        0.24        3.37      7.30 o 
  -9  15   7        3.98        1.28      6.11 o 
  -8  15   7        0.17        5.75      6.66 o 
  -7  15   7        1.07        0.82      6.20 o 
  -6  15   7        2.35        4.10      5.47 o 
   2 -16   8       40.22       46.06     11.68 o 
   3 -16   8       70.58       67.04     12.95 o 
   4 -16   8        4.30        0.00     11.04 o 
   5 -16   8       10.02        0.00     12.04 o 
   6 -16   8       32.48       44.60     13.41 o 
   7 -16   8        7.01        0.00     12.04 o 
   8 -16   8       31.96       29.10     13.50 o 
  -1 -15   8        6.79       16.33      9.58 o 
   0 -15   8        3.21        0.00      9.12 o 
   1 -15   8        3.47        0.36      9.39 o 
   2 -15   8       27.53       27.27     11.13 o 
   3 -15   8       10.26        0.00     10.49 o 
   4 -15   8        3.49        0.00     11.13 o 
   5 -15   8       20.08       28.73     12.40 o 
   6 -15   8       69.27       58.56     13.32 o 
   7 -15   8       78.16       76.98     14.96 o 
   8 -15   8       45.49       38.67     13.68 o 
   9 -15   8       17.60        0.00     11.95 o 
  -2 -14   8       16.60       22.26      8.76 o 
  -1 -14   8        0.06        4.65      8.67 o 
   0 -14   8       14.11       10.58      9.21 o 
   1 -14   8       43.06       40.22     10.85 o 
   2 -14   8        8.40        8.12     10.22 o 
   3 -14   8        0.09        1.73     10.49 o 
   4 -14   8        9.15       12.22     11.22 o 
   5 -14   8        0.58        3.19     11.40 o 
   6 -14   8       10.64        0.00     10.76 o 
   7 -14   8        2.04        4.20     11.58 o 
   8 -14   8       25.00       17.70     11.95 o 
   9 -14   8        4.00        0.00     11.77 o 
  10 -14   8       12.89        0.00     12.31 o 
  -4 -13   8        4.61       18.15      8.03 o 
  -3 -13   8        6.62        2.46      7.48 o 
  -2 -13   8        0.01        1.92      7.94 o 
  -1 -13   8        3.14        0.00      8.39 o 
   0 -13   8       13.45       15.23      9.21 o 
   1 -13   8       33.62       54.27     11.31 o 
   2 -13   8        0.63        0.00      9.85 o 
   3 -13   8       73.09       91.76     13.32 o 
   4 -13   8       58.28       63.94     12.86 o 
   5 -13   8       39.93       26.18     11.68 o 
   6 -13   8       31.44       45.61     12.40 o 
   7 -13   8        7.31       13.13     11.22 o 
   8 -13   8       64.63       85.56     14.05 o 
   9 -13   8       10.58        7.02     11.77 o 
  10 -13   8       31.02       19.70     12.50 o 
  11 -13   8       10.36        4.29     12.13 o 
  -5 -12   8       14.76       16.05      7.94 o 
  -4 -12   8       14.55        5.02      7.02 o 
  -3 -12   8        1.01        4.47      7.11 o 
  -2 -12   8        5.62        6.75      8.03 o 
  -1 -12   8       65.70       92.03     11.13 o 
   0 -12   8       24.61       18.97      9.58 o 
   1 -12   8        3.24        6.29      9.49 o 
   2 -12   8      107.77       97.60     13.13 o 
   3 -12   8        0.01        0.00     10.58 o 
   4 -12   8        9.82        7.66     10.49 o 
   5 -12   8      105.88      195.74     18.42 o 
   6 -12   8       42.79       14.96     11.13 o 
   7 -12   8        4.70        0.64     10.67 o 
   8 -12   8      105.10       78.99     13.59 o 
   9 -12   8        4.59        1.55     10.95 o 
  10 -12   8       75.23       77.90     14.23 o 
  11 -12   8       19.72        1.92     11.95 o 
  -6 -11   8       78.79       78.69      6.30 o 
  -5 -11   8       28.29       37.80      5.79 o 
  -4 -11   8       54.87       39.53      4.45 o 
  -3 -11   8       16.51       11.34      5.88 o 
  -2 -11   8       30.51       28.18      8.48 o 
  -1 -11   8        3.34        2.19      8.12 o 
   0 -11   8        0.00        1.19      8.76 o 
   1 -11   8      100.94       99.60     12.50 o 
   2 -11   8       27.97       24.54     10.95 o 
   3 -11   8      120.62      148.86     14.96 o 
   4 -11   8      249.34      310.49     21.80 o 
   5 -11   8      119.99      141.11     16.60 o 
   6 -11   8      220.27      172.67     17.60 o 
   7 -11   8       35.55       33.66     11.58 o 
   8 -11   8        0.96        0.00     10.67 o 
   9 -11   8       15.35       18.33     10.22 o 
  10 -11   8        6.38        0.91     10.85 o 
  11 -11   8       68.32       52.99     13.13 o 
  -7 -10   8        2.00       12.79      6.98 o 
  -6 -10   8       16.08        9.68      4.05 o 
  -5 -10   8      280.88      353.73     13.13 o 
  -4 -10   8        2.52        0.00      5.84 o 
  -3 -10   8       90.35       83.70      7.11 o 
  -2 -10   8        0.33        0.00      6.25 o 
  -1 -10   8       87.70      100.79     11.22 o 
   0 -10   8       14.63       25.81      8.48 o 
   1 -10   8      177.80      216.45     17.79 o 
   2 -10   8       15.89       27.36     10.03 o 
   3 -10   8      172.39      162.08     16.42 o 
   4 -10   8        0.86       11.22      9.94 o 
   5 -10   8        3.11        0.00      9.67 o 
   6 -10   8       62.73       75.16     12.68 o 
   7 -10   8       15.87       33.11     10.12 o 
   8 -10   8       25.96       12.40     10.40 o 
   9 -10   8       30.01       35.85     10.40 o 
  10 -10   8       22.27       34.93     11.77 o 
  11 -10   8       12.04       16.42     11.49 o 
  -8  -9   8        2.11        0.00      4.01 o 
  -7  -9   8        5.83        3.08      3.66 o 
  -6  -9   8      590.89      529.45     17.94 o 
  -5  -9   8        0.03        0.00      3.19 o 
  -4  -9   8        3.17        0.00      3.41 o 
  -3  -9   8      210.91      215.33      8.96 o 
  -2  -9   8       75.47       91.72      5.83 o 
  -1  -9   8      101.33      103.52      6.30 o 
   0  -9   8       59.60       62.75     10.12 o 
   1  -9   8        5.52        0.00      8.85 o 
   2  -9   8       48.76       77.35     10.76 o 
   3  -9   8        0.01        0.00      7.84 o 
   4  -9   8        1.83        5.56      9.12 o 
   5  -9   8       29.96       12.13      9.94 o 
   6  -9   8       13.51       28.28      9.49 o 
   7  -9   8        0.61        0.00      9.76 o 
   8  -9   8       11.21       10.85     10.12 o 
   9  -9   8       12.01       36.76     10.95 o 
  10  -9   8       90.91       88.84     13.50 o 
  11  -9   8        2.75        2.37     10.58 o 
  12  -9   8        8.55       10.67     11.04 o 
  -9  -8   8        2.72       11.40      5.20 o 
  -8  -8   8       23.00       17.36      6.02 o 
  -7  -8   8      283.40      315.80     11.99 o 
  -6  -8   8       52.75       60.96      5.01 o 
  -5  -8   8       96.82       75.00      5.45 o 
  -4  -8   8       69.48       78.04      5.19 o 
  -3  -8   8      160.88      154.77      7.40 o 
  -2  -8   8      182.31      218.40      9.58 o 
  -1  -8   8        1.83        0.00      3.51 o 
   0  -8   8       24.60       38.99      7.62 o 
   1  -8   8       74.18       72.15     10.31 o 
   2  -8   8        3.64       10.58      8.48 o 
   3  -8   8        0.34       25.72      9.03 o 
   4  -8   8      149.54      212.80     17.24 o 
   5  -8   8       39.30       37.03     10.12 o 
   6  -8   8      189.77      184.25     16.78 o 
   7  -8   8        7.04        0.00      9.12 o 
   8  -8   8       21.99       12.77      9.76 o 
   9  -8   8       30.93        8.57      9.85 o 
  10  -8   8        8.83        7.57     10.03 o 
  11  -8   8        6.78        2.74     10.31 o 
  12  -8   8        0.18        3.37     10.58 o 
 -10  -7   8       84.45       96.33      6.76 o 
  -9  -7   8      127.69      118.30      8.71 o 
  -8  -7   8       60.30       57.42      5.06 o 
  -7  -7   8        6.62        1.90      3.27 o 
  -6  -7   8      201.82      184.06      8.27 o 
  -5  -7   8       63.31       56.14      4.56 o 
  -4  -7   8        3.72        0.00      2.94 o 
  -3  -7   8       67.79       59.31      4.40 o 
  -2  -7   8      106.50      119.38      8.25 o 
  -1  -7   8      719.84      775.05     26.45 o 
   0  -7   8       18.24       15.72      2.75 o 
   1  -7   8      763.08      788.06     24.99 o 
   2  -7   8       79.54       83.46     10.12 o 
   3  -7   8       71.95       65.22      9.76 o 
   4  -7   8      399.25      431.25     24.54 o 
   5  -7   8       35.50       39.31      9.39 o 
   6  -7   8      353.35      382.91     23.26 o 
   7  -7   8      307.49      337.49     21.98 o 
   8  -7   8       90.05       82.73     11.95 o 
   9  -7   8       88.54      102.16     12.86 o 
  10  -7   8      180.47      153.69     16.05 o 
  11  -7   8       75.57       60.20     11.58 o 
 -11  -6   8        4.62        3.72      4.26 o 
 -10  -6   8       57.86       42.02     12.77 o 
  -9  -6   8       13.62       15.72      3.72 o 
  -8  -6   8       18.69       10.12      3.35 o 
  -7  -6   8       62.42       68.76      5.15 o 
  -6  -6   8       96.21      120.18      6.43 o 
  -5  -6   8       40.78       47.99      7.21 o 
  -4  -6   8      184.32      202.16     10.22 o 
  -3  -6   8      435.85      536.79     17.56 o 
  -2  -6   8      528.12      569.41     14.79 o 
  -1  -6   8     3411.14     3837.83    118.16 o 
   0  -6   8        1.10        2.00      3.01 o 
   1  -6   8       60.89       58.96      2.95 o 
   2  -6   8       86.08       73.73      8.48 o 
   3  -6   8      127.02      168.62      7.07 o 
   4  -6   8       33.10       32.56      8.39 o 
   5  -6   8       21.72       21.07      8.30 o 
   6  -6   8       57.46       55.73      9.67 o 
   7  -6   8        8.34        1.19      8.30 o 
   8  -6   8      295.38      305.01     20.52 o 
   9  -6   8        0.03        3.83      5.75 o 
  10  -6   8        9.38       16.42      6.66 o 
  11  -6   8       11.56       16.51      6.66 o 
 -11  -5   8        2.14        5.15      4.00 o 
 -10  -5   8       23.68       21.15      4.05 o 
  -9  -5   8        5.11        6.23      3.46 o 
  -8  -5   8       32.01       20.62      5.43 o 
  -7  -5   8        0.72        0.00      3.92 o 
  -6  -5   8        7.21        2.09      6.61 o 
  -5  -5   8       14.58       14.52      2.89 o 
  -4  -5   8      103.21      110.26      4.88 o 
  -3  -5   8     1333.64     1414.55     33.39 o 
  -2  -5   8       57.29       53.66      2.80 o 
  -1  -5   8        9.03        8.26      3.88 o 
   0  -5   8     1461.84     1619.98     38.21 o 
   1  -5   8       16.92       17.47      5.29 o 
   2  -5   8       21.18       25.42      4.06 o 
   3  -5   8       43.49       38.63      8.12 o 
   4  -5   8       28.39       37.12      7.94 o 
   5  -5   8        0.39        2.46      4.33 o 
   6  -5   8        5.57        4.54      3.06 o 
   7  -5   8      681.90      694.22     32.75 o 
   8  -5   8       26.65       22.89      6.20 o 
   9  -5   8       66.52       71.78      8.21 o 
  10  -5   8        0.00        0.00      5.93 o 
  11  -5   8       11.48       19.15      7.11 o 
 -12  -4   8        0.50        0.00      5.61 o 
 -11  -4   8        1.11        2.51      4.74 o 
 -10  -4   8       15.85       10.10      3.80 o 
  -9  -4   8       21.96       23.55      3.77 o 
  -8  -4   8      195.38      197.06      8.11 o 
  -7  -4   8      236.22      217.49      8.38 o 
  -6  -4   8       28.84       34.88      2.14 o 
  -5  -4   8      745.90      830.26     19.82 o 
  -4  -4   8       16.23       21.13      1.77 o 
  -3  -4   8      101.78      116.30      3.97 o 
  -2  -4   8     1255.04     1314.66     31.03 o 
  -1  -4   8      383.76      471.20     11.85 o 
   0  -4   8        2.89        1.11      2.37 o 
   1  -4   8      148.68      170.89      7.77 o 
   2  -4   8     2175.13     2728.25     77.60 o 
   3  -4   8      142.68      145.30     12.68 o 
   4  -4   8      150.44      112.37     11.95 o 
   5  -4   8        9.33        9.35      2.43 o 
   6  -4   8      133.88      140.96      6.02 o 
   7  -4   8      278.96      300.24     10.52 o 
   8  -4   8       14.06        1.92      5.93 o 
   9  -4   8       32.50       41.41      7.39 o 
  10  -4   8      106.97      123.05     11.40 o 
  11  -4   8       47.73       45.97      8.48 o 
 -13  -3   8        6.65       15.74      4.62 o 
 -12  -3   8        4.35        6.89      3.98 o 
 -11  -3   8       82.29       73.64      5.74 o 
 -10  -3   8       16.22       18.78      3.83 o 
  -9  -3   8        4.11        3.05      3.22 o 
  -8  -3   8       47.56       44.70      9.62 o 
  -7  -3   8      148.57      152.21     10.03 o 
  -6  -3   8      477.42      485.36     11.97 o 
  -5  -3   8       39.59       39.71      3.13 o 
  -4  -3   8       79.19       84.09      3.11 o 
  -3  -3   8      596.51      730.82     28.82 o 
  -2  -3   8      781.63      855.93     24.10 o 
  -1  -3   8        4.07        6.33      1.40 o 
   0  -3   8     5017.07     5499.75    127.32 o 
   1  -3   8     7260.26     7485.16    210.66 o 
   2  -3   8      820.30      864.33     26.57 o 
   3  -3   8      962.59      523.65     20.71 o 
   4  -3   8      221.62      217.47     13.09 o 
   5  -3   8      388.55      362.27     12.31 o 
   6  -3   8       46.74       37.51      3.44 o 
   7  -3   8        3.38        4.48      2.86 o 
   8  -3   8        8.81       15.51      3.32 o 
   9  -3   8        9.12        1.37      6.20 o 
  10  -3   8      239.55      245.73     16.24 o 
  11  -3   8       65.72       86.38     10.49 o 
 -13  -2   8       83.63      106.87     11.45 o 
 -12  -2   8        6.45        4.18      3.84 o 
 -11  -2   8      197.27      187.95      8.42 o 
 -10  -2   8       10.25       15.51      3.58 o 
  -9  -2   8       15.93       15.84      3.25 o 
  -8  -2   8      217.44      191.26      7.80 o 
  -7  -2   8        1.90        3.52      1.56 o 
  -6  -2   8     1778.21     1869.81     43.59 o 
  -5  -2   8        2.67        1.58      1.49 o 
  -4  -2   8        5.19        4.09      2.15 o 
  -3  -2   8      110.01      148.94      4.48 o 
  -2  -2   8       19.67        8.82      1.43 o 
  -1  -2   8     1265.98     1419.81     53.36 o 
   0  -2   8      154.12      192.92      5.57 o 
   1  -2   8       40.48       38.35      5.80 o 
   2  -2   8      170.51      147.77     12.54 o 
   3  -2   8      349.62      372.18     24.86 o 
   4  -2   8        2.40        7.37      2.31 o 
   5  -2   8        0.08        0.00      4.29 o 
   6  -2   8       30.81       35.65      3.47 o 
   7  -2   8      198.26      225.88      8.85 o 
   8  -2   8       14.62       23.53      3.83 o 
   9  -2   8      127.01      138.26      6.71 o 
  10  -2   8        0.59        4.38      6.93 o 
 -14  -1   8       25.69       22.89      5.93 o 
 -13  -1   8       61.89       63.09     11.45 o 
 -12  -1   8        0.85        0.00      3.24 o 
 -11  -1   8        2.17        0.67      3.44 o 
 -10  -1   8        0.42        6.20      4.38 o 
  -9  -1   8      144.78      143.75      7.30 o 
  -8  -1   8        0.54        1.46      1.37 o 
  -7  -1   8       75.46       80.00      5.42 o 
  -6  -1   8       32.83       30.32      2.43 o 
  -5  -1   8      135.06      133.19      4.50 o 
  -4  -1   8        1.61        2.98      1.41 o 
  -3  -1   8        2.93        2.23      1.49 o 
  -2  -1   8      326.96      423.59     21.87 o 
  -1  -1   8      609.56      499.49     25.77 o 
   0  -1   8        4.48        5.48      1.34 o 
   1  -1   8        2.17        2.19      0.93 o 
   2  -1   8       53.25       51.64      2.13 o 
   3  -1   8      461.75      576.77     18.01 o 
   4  -1   8      580.93      572.87     21.25 o 
   5  -1   8      395.12      451.43     14.26 o 
   6  -1   8      340.10      328.51     11.18 o 
   7  -1   8      543.08      560.64     17.66 o 
   8  -1   8      224.13      249.21      9.35 o 
   9  -1   8       85.33       68.01      4.94 o 
  10  -1   8        0.26        0.00      6.84 o 
 -14   0   8       93.70       93.95      9.39 o 
 -13   0   8        0.08        2.19      4.56 o 
 -12   0   8       21.94       23.02      4.08 o 
 -11   0   8      861.23      856.67     27.23 o 
 -10   0   8       27.58       30.27      5.38 o 
  -9   0   8      411.80      425.47     10.89 o 
  -8   0   8      415.91      473.64     14.18 o 
  -7   0   8      507.63      576.54     16.84 o 
  -6   0   8      227.95      240.00      6.47 o 
  -5   0   8       24.48       27.02      1.71 o 
  -4   0   8       43.35       72.02      2.92 o 
  -3   0   8        6.22       13.71      4.74 o 
  -2   0   8      787.74      849.97     24.77 o 
  -1   0   8      106.18      116.79      4.87 o 
   0   0   8      150.99      173.03      9.03 o 
   1   0   8      227.64      217.47      7.22 o 
   2   0   8      132.32      158.02      5.98 o 
   3   0   8      651.52      770.31     22.85 o 
   4   0   8      415.69      470.63     15.37 o 
   5   0   8        9.66        7.99      2.78 o 
   6   0   8      189.04      171.73      7.12 o 
   7   0   8       29.12       35.99      3.78 o 
   8   0   8        6.66        5.79      2.97 o 
   9   0   8        2.27        1.73      6.75 o 
 -14   1   8        7.75        6.02      5.29 o 
 -13   1   8       81.55       90.21      8.94 o 
 -12   1   8      205.82      214.35     12.86 o 
 -11   1   8       22.87       16.59      3.61 o 
 -10   1   8      143.43      149.67      5.07 o 
  -9   1   8       22.99       16.78      2.97 o 
  -8   1   8       22.10       11.13      1.19 o 
  -7   1   8       85.78      104.04      3.68 o 
  -6   1   8      117.28      115.08      3.79 o 
  -5   1   8      399.24      409.29     12.16 o 
  -4   1   8     1613.14     2146.40     60.32 o 
  -3   1   8        5.88        2.71      2.01 o 
  -2   1   8       26.70       15.04      2.13 o 
  -1   1   8      264.17      313.68     14.59 o 
   0   1   8       10.79        4.40      1.75 o 
   1   1   8       31.47       41.32      3.15 o 
   2   1   8      446.62      537.98     16.28 o 
   3   1   8      245.84      262.81     10.35 o 
   4   1   8       22.80       11.49      2.71 o 
   5   1   8      102.33      103.51      5.42 o 
   6   1   8        4.92        2.38      2.91 o 
   7   1   8       30.83       29.01      3.59 o 
   8   1   8        0.09        0.00      4.42 o 
   9   1   8        4.39       11.13      7.30 o 
 -15   2   8       34.15       34.57      6.66 o 
 -14   2   8        3.83        0.00      5.11 o 
 -13   2   8        0.09        0.00      4.29 o 
 -12   2   8       63.28       59.74      6.84 o 
 -11   2   8        1.48        1.52      2.72 o 
 -10   2   8       40.62       35.58      2.95 o 
  -9   2   8      135.48       83.64      5.29 o 
  -8   2   8      266.59      264.38      8.52 o 
  -7   2   8       71.65       92.43      3.88 o 
  -6   2   8       35.70       21.71      3.28 o 
  -5   2   8      113.87      118.67      6.66 o 
  -4   2   8      487.67      572.54     22.53 o 
  -3   2   8       22.60       20.15      2.35 o 
  -2   2   8      126.71       96.50      3.84 o 
  -1   2   8        0.02        0.00      1.71 o 
   0   2   8       83.23      103.53      4.42 o 
   1   2   8      168.42      180.44      6.51 o 
   2   2   8       10.97       18.43      5.06 o 
   3   2   8        4.84        7.99      2.49 o 
   4   2   8      471.00      419.41     13.41 o 
   5   2   8      350.43      339.90     11.51 o 
   6   2   8       13.01       12.63      3.20 o 
   7   2   8       59.52       54.63      6.43 o 
   8   2   8        0.43        5.47      6.66 o 
 -15   3   8        7.32        7.30      5.47 o 
 -14   3   8       83.74      105.53      9.12 o 
 -13   3   8       29.92       32.11      5.84 o 
 -12   3   8        2.46        3.28      4.83 o 
 -11   3   8      474.67      487.86     15.32 o 
 -10   3   8      286.08      281.85      9.77 o 
  -9   3   8        1.56        7.02      3.65 o 
  -8   3   8      290.80      256.40     11.58 o 
  -7   3   8       41.25       43.69      4.38 o 
  -6   3   8      286.99      345.33     14.69 o 
  -5   3   8       13.57       16.05      3.37 o 
  -4   3   8     2225.29     2499.40     93.68 o 
  -3   3   8      354.89      312.38     17.74 o 
  -2   3   8      171.82      226.57     10.85 o 
  -1   3   8        3.96        2.78      2.00 o 
   0   3   8       10.94       11.27      2.17 o 
   1   3   8       75.50       80.01      6.25 o 
   2   3   8       18.50       12.74      3.28 o 
   3   3   8      155.07      173.53      6.79 o 
   4   3   8      259.80      230.06      8.50 o 
   5   3   8      332.12      333.72     11.46 o 
   6   3   8        1.46        0.00      2.88 o 
   7   3   8       26.99       31.29      7.94 o 
   8   3   8        9.78       13.50      7.57 o 
 -15   4   8        1.78        0.00      5.02 o 
 -14   4   8        6.50       10.67      5.29 o 
 -13   4   8        1.00        1.37      4.93 o 
 -12   4   8       35.17       28.37      5.66 o 
 -11   4   8      153.72      168.72      7.28 o 
 -10   4   8      718.05      676.52     27.18 o 
  -9   4   8      147.62      154.60      8.76 o 
  -8   4   8       15.84       18.33      3.83 o 
  -7   4   8      953.80      911.39     35.48 o 
  -6   4   8      203.91      264.61     12.13 o 
  -5   4   8      507.12      564.70     22.80 o 
  -4   4   8     3504.48     3886.83    144.94 o 
  -3   4   8      417.12      435.72     19.52 o 
  -2   4   8     1154.56     1349.19     38.60 o 
  -1   4   8      171.03      190.94      6.82 o 
   0   4   8      709.28      749.15     22.10 o 
   1   4   8      251.80      238.52      8.31 o 
   2   4   8      195.17      186.28      7.16 o 
   3   4   8       34.75       26.41      3.15 o 
   4   4   8      204.20      186.68      7.50 o 
   5   4   8       48.26       62.49      4.52 o 
   6   4   8      111.72       96.50     10.31 o 
   7   4   8       60.83       63.39      9.12 o 
 -15   5   8        3.24        0.00      4.83 o 
 -14   5   8       31.34       33.11      6.29 o 
 -13   5   8      123.84      121.88      6.33 o 
 -12   5   8       50.37       40.46      4.22 o 
 -11   5   8      131.14      116.30      8.39 o 
 -10   5   8      354.16      354.45     15.87 o 
  -9   5   8       16.58       13.96      4.38 o 
  -8   5   8      132.04      150.41      8.39 o 
  -7   5   8       83.76       90.21      6.84 o 
  -6   5   8      146.37      182.42      9.30 o 
  -5   5   8        1.65        0.00      3.19 o 
  -3   5   8       25.44       32.72      3.97 o 
  -2   5   8      385.00      396.47     12.32 o 
  -1   5   8        0.02        0.62      2.55 o 
   0   5   8      231.50      205.63      7.98 o 
   1   5   8        0.09        0.00      2.45 o 
   2   5   8       54.13       45.79      5.66 o 
   3   5   8      104.56      111.34      5.68 o 
   4   5   8        3.22        0.99      2.82 o 
   5   5   8        6.59        8.17      3.01 o 
   6   5   8       14.12        5.29      6.75 o 
 -15   6   8        0.03        0.09      5.29 o 
 -14   6   8       51.46       71.24      7.94 o 
 -13   6   8       12.03        7.43      3.37 o 
 -12   6   8        5.82        9.21      5.11 o 
 -11   6   8      902.47      941.04     37.58 o 
 -10   6   8       91.46       90.94      7.21 o 
  -9   6   8       32.85       27.27      5.02 o 
  -8   6   8      651.10      644.60     26.36 o 
  -7   6   8      171.80      201.67     10.31 o 
  -6   6   8      145.13      154.33      8.57 o 
  -4   6   8        0.14        1.28      0.99 o 
  -3   6   8       79.79       94.82      7.80 o 
  -2   6   8      309.25      285.93      9.47 o 
  -1   6   8      353.58      347.05     11.18 o 
   0   6   8      519.01      547.04     16.75 o 
   1   6   8      382.96      398.96     12.91 o 
   2   6   8       53.18       52.63      4.02 o 
   3   6   8        3.51        4.94      2.80 o 
   4   6   8        3.87        1.88      2.87 o 
   5   6   8       52.16       61.20      8.48 o 
   6   6   8        6.19        0.00      6.66 o 
 -16   7   8        0.38        0.00      4.93 o 
 -15   7   8      107.72      102.61      9.39 o 
 -14   7   8      154.76      187.08      8.56 o 
 -13   7   8      103.23       92.22      8.76 o 
 -12   7   8       74.30       81.09      8.30 o 
 -11   7   8      245.86      245.54     13.32 o 
 -10   7   8      311.94      345.33     16.42 o 
  -9   7   8      503.77      488.17     20.89 o 
  -8   7   8       40.42       34.20      5.11 o 
  -7   7   8      101.11      121.59      8.48 o 
  -5   7   8        5.66        0.11      1.60 o 
  -4   7   8        2.33        2.03      2.19 o 
  -3   7   8       66.72       84.97      4.67 o 
  -2   7   8       10.85       14.26      2.77 o 
  -1   7   8      188.82      205.13      7.70 o 
   0   7   8       20.57       25.29      3.35 o 
   1   7   8       13.53       20.17      3.22 o 
   2   7   8        3.20        0.00      2.80 o 
   3   7   8       36.03       31.01      3.70 o 
   4   7   8       28.03       28.55      7.30 o 
   5   7   8        9.82       14.50      7.30 o 
 -15   8   8       40.61       36.11      7.48 o 
 -14   8   8       14.58       21.25      6.29 o 
 -13   8   8        7.81       10.49      6.11 o 
 -12   8   8        6.96        7.57      5.29 o 
 -11   8   8      586.72      617.60     26.54 o 
 -10   8   8      685.49      713.46     29.74 o 
  -9   8   8       35.32       66.04      7.11 o 
  -8   8   8      123.45      118.21      8.39 o 
  -7   8   8      454.15      424.78     18.61 o 
  -6   8   8       37.85       27.09      4.65 o 
  -5   8   8      160.11      138.64      8.48 o 
  -4   8   8      105.64      116.30      5.35 o 
  -3   8   8       79.18       92.40      6.52 o 
  -2   8   8       96.07       81.80      4.74 o 
  -1   8   8      398.29      374.02     12.34 o 
   0   8   8       19.10       27.57      3.53 o 
   1   8   8      241.01      230.26      8.70 o 
   2   8   8       99.53      121.35      6.14 o 
   3   8   8       50.93       72.24      8.48 o 
   4   8   8        2.23        1.37      6.20 o 
 -15   9   8        0.49        0.00      6.29 o 
 -14   9   8       20.75       28.46      6.93 o 
 -13   9   8       86.43       73.33      8.30 o 
 -12   9   8       11.09       14.96      6.29 o 
 -11   9   8        2.67        0.73      5.38 o 
 -10   9   8      277.54      263.79     13.86 o 
  -9   9   8       81.05       74.25      7.66 o 
  -8   9   8      338.56      367.04     16.97 o 
  -7   9   8        0.04        2.65      4.56 o 
  -6   9   8       47.41       54.91      6.02 o 
  -5   9   8      110.32      118.21      8.12 o 
  -4   9   8       44.27       34.47      4.79 o 
  -3   9   8       32.45       34.01      3.61 o 
  -2   9   8      105.32      122.98      6.23 o 
  -1   9   8      137.97      103.99      5.81 o 
   0   9   8      237.44      226.13      8.70 o 
   1   9   8      100.34      101.50      5.80 o 
   2   9   8        0.09        8.57      6.20 o 
   3   9   8       10.06       13.96      6.66 o 
 -15  10   8       38.14       43.87      7.84 o 
 -14  10   8       17.47       12.31      7.11 o 
 -13  10   8        8.82       15.51      6.75 o 
 -12  10   8       32.63       35.94      7.21 o 
 -11  10   8        0.25        0.00      5.75 o 
 -10  10   8      771.69      883.57     36.48 o 
  -9  10   8      144.30      104.80      8.76 o 
  -8  10   8      147.81      154.97     10.03 o 
  -7  10   8      314.76      325.90     15.96 o 
  -6  10   8      306.70      257.49     13.13 o 
  -5  10   8      257.88      237.70     12.31 o 
  -4  10   8       42.36       55.18      6.29 o 
  -3  10   8        0.68        2.54      3.05 o 
  -2  10   8      311.32      337.43     17.79 o 
  -1  10   8        0.06        4.95      3.00 o 
   0  10   8       29.85       26.98      4.70 o 
   1  10   8        1.54        0.61      4.10 o 
   2  10   8       38.37       34.39      7.39 o 
 -15  11   8        8.62       16.42      7.57 o 
 -14  11   8        1.25        0.00      6.75 o 
 -13  11   8        0.28        0.00      6.02 o 
 -12  11   8        0.07        7.11      6.02 o 
 -11  11   8       85.48      101.25      9.49 o 
 -10  11   8      155.75      171.30     11.77 o 
  -9  11   8       49.49       52.81      6.93 o 
  -8  11   8       70.40       73.15      7.48 o 
  -7  11   8      652.80      553.84     24.26 o 
  -6  11   8       19.33       11.13      5.20 o 
  -5  11   8       26.03       21.34      5.29 o 
  -4  11   8      217.00      202.77     11.04 o 
  -3  11   8       39.51       33.57      5.47 o 
  -2  11   8        8.20       14.87      4.65 o 
  -1  11   8       61.48       52.62      4.70 o 
   0  11   8        5.96        9.95      3.47 o 
   1  11   8        5.98        7.11      6.11 o 
 -14  12   8       19.02       17.79      7.84 o 
 -13  12   8        0.07        0.00      5.84 o 
 -12  12   8       22.51       29.55      7.57 o 
 -11  12   8       73.47       93.95      9.12 o 
 -10  12   8       29.76       21.25      6.38 o 
  -9  12   8        3.56        4.74      5.20 o 
  -8  12   8        9.68        0.00      5.66 o 
  -7  12   8       29.60       31.19      6.02 o 
  -6  12   8       14.24        7.84      5.47 o 
  -5  12   8        6.00        1.73      5.11 o 
  -4  12   8        4.26       10.49      5.02 o 
  -3  12   8        2.12       11.22      4.74 o 
  -2  12   8        3.79        2.19      4.29 o 
  -1  12   8       27.12       31.19      5.20 o 
 -14  13   8        9.77       23.26      8.21 o 
 -13  13   8        7.95        9.21      6.75 o 
 -12  13   8        6.63        0.00      6.66 o 
 -11  13   8       45.06       51.53      7.94 o 
 -10  13   8        2.41        0.00      6.11 o 
  -9  13   8       12.77       18.24      6.11 o 
  -8  13   8       10.73       23.90      6.02 o 
  -7  13   8        1.99        0.00      5.20 o 
  -6  13   8        8.53       20.43      6.02 o 
  -5  13   8       45.57       46.34      6.66 o 
  -4  13   8      196.94      188.81     11.13 o 
  -3  13   8      106.84      124.96      8.94 o 
  -2  13   8        9.70        6.66      4.74 o 
 -12  14   8        1.58        0.46      7.11 o 
 -11  14   8       27.94       22.99      7.11 o 
 -10  14   8       24.90       21.62      7.21 o 
  -9  14   8      106.39      108.54      9.76 o 
  -8  14   8       12.10       26.82      7.02 o 
  -7  14   8       92.81       88.29      8.76 o 
  -6  14   8       30.51       24.54      6.38 o 
  -5  14   8        0.19        0.00      4.93 o 
  -4  14   8       88.25       80.54      8.12 o 
 -10  15   8       10.58       14.23      6.84 o 
  -9  15   8       12.04       17.42      7.02 o 
  -8  15   8       15.29       20.34      6.75 o 
   3 -16   9       16.10        9.30     11.77 o 
   4 -16   9       24.22       14.69     12.04 o 
   5 -16   9       26.32       23.81     13.04 o 
   6 -16   9       17.54       17.97     13.32 o 
   0 -15   9       89.50       90.94     12.68 o 
   1 -15   9       15.95       31.47     11.31 o 
   2 -15   9       15.90       15.78     11.22 o 
   3 -15   9        6.03        7.66     11.13 o 
   4 -15   9       33.09       21.34     12.22 o 
   5 -15   9        0.31        0.00     12.77 o 
   6 -15   9       10.87       12.68     12.04 o 
   7 -15   9        2.13        0.00     12.22 o 
   8 -15   9        8.23        0.00     11.95 o 
  -2 -14   9       13.61       16.05      9.03 o 
  -1 -14   9       19.31       19.61      9.85 o 
   0 -14   9       14.83       27.45     10.49 o 
   1 -14   9        0.23        0.00     10.22 o 
   2 -14   9        5.84       18.24     11.22 o 
   3 -14   9       15.84        6.02     11.31 o 
   4 -14   9        0.86        4.47     11.68 o 
   5 -14   9       74.25       57.01     13.50 o 
   6 -14   9      104.12       90.67     14.50 o 
   7 -14   9       50.88       51.35     13.04 o 
   8 -14   9       11.11        7.57     11.95 o 
   9 -14   9        0.84        0.00     11.95 o 
  -4 -13   9       30.96       37.12      9.21 o 
  -3 -13   9       30.33       30.28      8.76 o 
  -2 -13   9        1.00        0.00      8.57 o 
  -1 -13   9        7.00       12.22      9.03 o 
   0 -13   9       45.77       48.25     11.31 o 
   1 -13   9       46.43       47.34     11.04 o 
   2 -13   9        8.56       25.72     11.40 o 
   3 -13   9       14.69       24.81     11.86 o 
   4 -13   9       29.14       43.14     12.68 o 
   5 -13   9       48.75       47.61     12.77 o 
   6 -13   9      258.57      255.85     21.07 o 
   7 -13   9        7.63        3.83     11.31 o 
   8 -13   9        0.52        0.00     11.13 o 
   9 -13   9       66.51       53.91     13.68 o 
  10 -13   9       27.11       33.66     13.50 o 
  -5 -12   9        0.01        0.00      4.12 o 
  -4 -12   9       44.63       51.63      9.03 o 
  -3 -12   9        1.02        9.12      8.39 o 
  -2 -12   9        0.10        0.73      8.39 o 
  -1 -12   9       49.41       64.67     10.58 o 
   0 -12   9        0.35        0.00      9.67 o 
   1 -12   9        1.75        1.09     10.12 o 
   2 -12   9        0.28        0.00     10.49 o 
   3 -12   9       80.14       81.00     13.50 o 
   4 -12   9       22.10        9.85     11.31 o 
   5 -12   9      273.29      357.64     24.17 o 
   6 -12   9      121.16      146.30     17.06 o 
   7 -12   9        4.26       15.51     11.04 o 
   8 -12   9        1.37        0.00     10.85 o 
   9 -12   9       42.33       18.88     12.22 o 
  10 -12   9       10.43        0.00     11.86 o 
  -6 -11   9        0.05        0.00      5.56 o 
  -5 -11   9      118.85      112.57      6.92 o 
  -4 -11   9        2.42        3.06      3.96 o 
  -3 -11   9        0.09        2.73      3.74 o 
  -2 -11   9        0.21        0.00      3.38 o 
  -1 -11   9        0.52        0.00      8.67 o 
   0 -11   9       79.34       70.23     11.95 o 
   1 -11   9      182.30      197.11     18.15 o 
   2 -11   9       32.28       58.74     12.40 o 
   3 -11   9        5.92        6.38     10.76 o 
   4 -11   9        0.99        5.84     10.95 o 
   5 -11   9        4.35        0.00     10.03 o 
   6 -11   9        0.36        2.10     10.40 o 
   7 -11   9       95.67      108.09     14.41 o 
   8 -11   9        6.67        2.55     11.22 o 
   9 -11   9       57.51       59.38     13.23 o 
  10 -11   9      195.07      159.26     18.33 o 
  11 -11   9       11.69        9.85     11.95 o 
  -7 -10   9        3.36        6.70      3.98 o 
  -6 -10   9      183.04      218.73     22.39 o 
  -5 -10   9        2.58       10.15      8.39 o 
  -4 -10   9      100.11      101.65      7.07 o 
  -3 -10   9       90.45       94.82      6.04 o 
  -2 -10   9       35.97       30.11      4.25 o 
  -1 -10   9        8.31        4.67      3.59 o 
   0 -10   9       36.22       48.62     10.76 o 
   1 -10   9       53.66       59.20     11.77 o 
   2 -10   9       95.73      108.18     13.13 o 
   3 -10   9        6.25       13.23     10.49 o 
   4 -10   9      342.89      439.19     26.45 o 
   5 -10   9        1.45        0.00     10.22 o 
   6 -10   9       66.53       72.24     12.77 o 
   7 -10   9       10.74       11.13     10.76 o 
   8 -10   9       67.90       56.19     12.40 o 
   9 -10   9        1.84        4.01     10.95 o 
  10 -10   9       63.58       53.72     12.40 o 
  11 -10   9       34.63       13.77     11.86 o 
  -8  -9   9        0.52        0.44      3.79 o 
  -7  -9   9       29.06       29.87      4.49 o 
  -6  -9   9       75.77       86.67      6.17 o 
  -5  -9   9      107.50      113.27      8.89 o 
  -4  -9   9        6.31       11.40      3.56 o 
  -3  -9   9       23.35       19.55      3.98 o 
  -2  -9   9      217.29      222.68      9.85 o 
  -1  -9   9       11.63       11.24      3.88 o 
   0  -9   9      285.81      252.37     10.38 o 
   1  -9   9       12.25       28.55     10.58 o 
   2  -9   9       25.33       29.01      9.85 o 
   3  -9   9      374.11      375.34     23.44 o 
   4  -9   9       33.05       18.33     10.22 o 
   5  -9   9        1.25        0.00     10.03 o 
   6  -9   9       60.47       69.87     12.31 o 
   7  -9   9        8.63        0.00      9.85 o 
   8  -9   9      369.05      330.10     21.71 o 
   9  -9   9        0.51        0.46     10.40 o 
  10  -9   9        0.39        2.28     10.49 o 
  11  -9   9        5.44       12.95     11.49 o 
  -9  -8   9        3.38        4.75      7.21 o 
  -8  -8   9       20.45       20.26      6.20 o 
  -7  -8   9        0.01        0.00      3.61 o 
  -6  -8   9      220.23      201.28      8.93 o 
  -5  -8   9        2.97        0.00      3.29 o 
  -4  -8   9      258.83      266.69     10.57 o 
  -3  -8   9      349.98      372.09     13.36 o 
  -2  -8   9      180.39      184.19      9.44 o 
  -1  -8   9      234.07      215.91      9.17 o 
   0  -8   9      259.26      286.73     11.08 o 
   1  -8   9      114.54       96.41     11.31 o 
   2  -8   9      925.52     1022.49     48.80 o 
   3  -8   9      138.99      195.56     17.06 o 
   4  -8   9      182.91      234.42     18.42 o 
   5  -8   9       43.36       39.13     10.49 o 
   6  -8   9       38.50       46.15     11.04 o 
   7  -8   9       14.41       30.65     10.67 o 
   8  -8   9       14.11       20.34     10.40 o 
   9  -8   9        0.28        1.09     10.31 o 
  10  -8   9        3.17        1.37     10.03 o 
  11  -8   9        9.97        3.10     10.67 o 
 -10  -7   9       28.83       33.18      4.84 o 
  -9  -7   9       43.42       40.68      4.72 o 
  -8  -7   9       59.74       53.82      5.11 o 
  -7  -7   9       35.37       30.79      5.52 o 
  -6  -7   9        9.28        6.55      3.29 o 
  -5  -7   9       21.13       27.55      6.29 o 
  -4  -7   9        0.47        0.00      3.09 o 
  -3  -7   9       46.44       52.39      5.38 o 
  -2  -7   9      239.83      275.46     10.85 o 
  -1  -7   9        0.04        2.69      2.72 o 
   0  -7   9      121.49      120.72      4.47 o 
   1  -7   9        0.03        4.58      4.61 o 
   2  -7   9      640.78      630.13     19.72 o 
   3  -7   9        9.72       14.16      3.08 o 
   4  -7   9       85.68       83.09     10.95 o 
   5  -7   9      110.64       85.65     11.58 o 
   6  -7   9      172.98      131.44     15.51 o 
   7  -7   9        9.10       24.63     10.12 o 
   8  -7   9      178.79      208.33     17.97 o 
   9  -7   9       39.38       21.80     10.22 o 
  10  -7   9       42.71       41.68     11.40 o 
  11  -7   9        2.22        5.56     10.31 o 
 -11  -6   9        3.97        1.71      4.23 o 
 -10  -6   9       31.67       27.87      4.70 o 
  -9  -6   9      103.13      102.24      7.66 o 
  -8  -6   9       72.72       71.16     10.99 o 
  -7  -6   9       55.03       48.72      7.57 o 
  -6  -6   9      925.92      948.25     29.54 o 
  -5  -6   9        8.36        0.00      5.56 o 
  -4  -6   9      198.81      216.90      8.66 o 
  -3  -6   9      389.70      387.84     10.12 o 
  -2  -6   9      125.81      144.74      4.90 o 
  -1  -6   9      201.81      211.93      6.40 o 
   0  -6   9      118.65      154.37      5.13 o 
   1  -6   9      321.46      349.01      9.36 o 
   2  -6   9       62.94       68.78      4.51 o 
   3  -6   9       16.77       25.22      3.20 o 
   4  -6   9       36.57       33.81      6.70 o 
   5  -6   9        7.06        0.96      2.84 o 
   6  -6   9       43.35       42.94      4.36 o 
   7  -6   9        7.59        9.21      9.21 o 
   8  -6   9      115.61      111.37     13.23 o 
   9  -6   9        0.31        0.00      8.85 o 
  10  -6   9        0.29        0.00      6.20 o 
  11  -6   9        4.51        6.11      6.75 o 
 -11  -5   9       10.79       13.13      4.13 o 
 -10  -5   9       25.01       29.50      4.13 o 
  -9  -5   9        3.33        1.00      7.30 o 
  -8  -5   9       18.34       20.81      3.74 o 
  -7  -5   9       81.69       87.11      5.46 o 
  -6  -5   9       33.01       28.38      5.06 o 
  -5  -5   9      435.36      444.37     11.25 o 
  -4  -5   9      202.48      228.70      6.48 o 
  -3  -5   9       72.38       91.65      3.74 o 
  -2  -5   9      751.97      780.42     19.01 o 
  -1  -5   9      353.00      409.63     10.57 o 
   0  -5   9       46.54       56.24      2.98 o 
   1  -5   9      533.34      566.99     17.68 o 
   2  -5   9      611.46      605.50     18.95 o 
   3  -5   9       41.02       29.01      4.93 o 
   4  -5   9        1.64        1.39      2.42 o 
   5  -5   9      131.32      117.39     10.03 o 
   6  -5   9       98.58      104.26      5.77 o 
   7  -5   9      159.42      141.35      6.66 o 
   8  -5   9      315.98      296.08     16.87 o 
   9  -5   9       44.57       54.00      7.84 o 
  10  -5   9       17.36       11.04      6.93 o 
 -12  -4   9        0.08        0.00      4.01 o 
 -11  -4   9       39.73       39.95      5.93 o 
 -10  -4   9       10.27        4.53      3.44 o 
  -9  -4   9      469.96      484.97     16.43 o 
  -8  -4   9        5.89        0.00      8.67 o 
  -7  -4   9       49.34       43.25      3.93 o 
  -6  -4   9       59.46       62.65      3.02 o 
  -5  -4   9       18.76       19.69      1.89 o 
  -4  -4   9      526.25      568.83     17.36 o 
  -3  -4   9        8.65       12.16      1.79 o 
  -2  -4   9       72.89       68.38      3.05 o 
  -1  -4   9       47.38       52.20      2.84 o 
   0  -4   9      450.01      547.71     17.02 o 
   1  -4   9     1496.56     1560.41     36.75 o 
   2  -4   9      546.02      467.19     11.87 o 
   3  -4   9       38.28       55.37      8.48 o 
   4  -4   9       29.13       26.84      3.38 o 
   5  -4   9       16.18       16.49      2.98 o 
   6  -4   9      145.74      159.75      6.68 o 
   7  -4   9       74.72       54.79      5.97 o 
   8  -4   9       40.12       48.47      4.17 o 
   9  -4   9      102.73       92.31     10.12 o 
  10  -4   9       59.17       61.75      9.03 o 
 -12  -3   9        4.07        8.14      4.42 o 
 -11  -3   9        9.28        5.53      3.59 o 
 -10  -3   9      524.38      516.97     17.53 o 
  -9  -3   9       57.90       64.48      7.30 o 
  -8  -3   9        4.11        1.80      3.16 o 
  -7  -3   9      921.26      970.41     23.16 o 
  -6  -3   9      125.23      115.08      3.96 o 
  -5  -3   9      173.39      156.62      4.76 o 
  -4  -3   9      621.13      667.58     16.20 o 
  -3  -3   9      361.78      368.92      9.53 o 
  -2  -3   9       10.13       11.10      2.57 o 
  -1  -3   9      260.28      257.63      9.97 o 
   0  -3   9      493.77      604.23     23.08 o 
   1  -3   9      957.80     1139.87     27.13 o 
   2  -3   9      650.41      703.71     21.90 o 
   3  -3   9       62.18       55.91      7.75 o 
   4  -3   9      144.24      152.73      6.11 o 
   5  -3   9       12.12        7.90      2.72 o 
   6  -3   9      785.28      810.72     24.52 o 
   7  -3   9      298.92      291.77     10.34 o 
   8  -3   9        0.59        0.00      3.00 o 
   9  -3   9        1.60        6.38      3.13 o 
  10  -3   9        7.43        6.48      7.02 o 
 -13  -2   9       58.89       42.50      6.84 o 
 -12  -2   9        2.26        0.73      4.65 o 
 -11  -2   9      106.08      104.86      6.41 o 
 -10  -2   9       39.60       45.87      4.27 o 
  -9  -2   9     1073.76     1067.09     33.10 o 
  -8  -2   9     1022.33     1060.17     43.87 o 
  -7  -2   9      341.72      371.45      9.51 o 
  -6  -2   9      157.78      161.45      4.81 o 
  -5  -2   9        1.16        3.50      1.51 o 
  -4  -2   9      315.43      324.40      9.90 o 
  -3  -2   9        0.01        0.00      1.19 o 
  -2  -2   9      444.38      432.12     12.70 o 
  -1  -2   9     2718.17     3019.21    106.08 o 
   0  -2   9      461.33      440.76     11.16 o 
   1  -2   9      108.32      111.49      4.91 o 
   2  -2   9        1.41        1.00      0.64 o 
   3  -2   9       24.94       39.83      3.09 o 
   4  -2   9       74.34       70.11      4.52 o 
   5  -2   9      535.37      515.38     16.12 o 
   6  -2   9       79.81       85.28      5.61 o 
   7  -2   9       71.41       83.10      5.36 o 
   8  -2   9        9.13       10.84      3.37 o 
   9  -2   9        1.94        8.63      5.02 o 
  10  -2   9       18.39       12.77      7.66 o 
 -13  -1   9        0.01        0.00      5.11 o 
 -12  -1   9        8.90        9.85      4.74 o 
 -11  -1   9      107.94       84.27      6.66 o 
 -10  -1   9       27.44       28.68      5.84 o 
  -9  -1   9      816.30      786.04     24.92 o 
  -8  -1   9        6.69        8.03      1.78 o 
  -7  -1   9     1130.94     1146.20     27.16 o 
  -6  -1   9       11.05       12.45      1.97 o 
  -5  -1   9      202.38      203.53      5.64 o 
  -4  -1   9      437.59      433.51     10.84 o 
  -3  -1   9      667.12      745.29     18.03 o 
  -2  -1   9      799.68      886.99     23.36 o 
  -1  -1   9      195.33      174.22      7.94 o 
   0  -1   9     1306.62     1342.52     31.66 o 
   1  -1   9       36.14       38.73      2.87 o 
   2  -1   9      392.59      363.02     22.35 o 
   3  -1   9       15.94       17.04      3.06 o 
   4  -1   9        0.55        1.87      2.40 o 
   5  -1   9       65.57       67.61      4.79 o 
   6  -1   9       27.95       34.58      3.63 o 
   7  -1   9        3.44        6.47      3.19 o 
   8  -1   9       43.71       40.95      4.83 o 
   9  -1   9       55.98       59.15      4.89 o 
 -14   0   9       64.80       62.57      7.48 o 
 -13   0   9       18.84       13.50      5.56 o 
 -12   0   9        5.88        7.21      5.20 o 
 -11   0   9      135.99      135.63      9.58 o 
 -10   0   9      117.29       72.33      8.21 o 
  -9   0   9       26.93       25.18      2.52 o 
  -8   0   9      646.81      705.49     17.17 o 
  -7   0   9        0.26        2.31      1.40 o 
  -6   0   9      107.10       83.42      3.15 o 
  -5   0   9      259.56      287.20      9.71 o 
  -4   0   9     2948.09     3111.67     72.15 o 
  -3   0   9     2376.62     2492.08     58.00 o 
  -2   0   9       85.74       87.43      8.67 o 
  -1   0   9      538.90      672.24     26.18 o 
   0   0   9      106.57      102.34      6.38 o 
   1   0   9      476.74      404.21     49.94 o 
   2   0   9       98.48       92.73      4.45 o 
   3   0   9      184.89      167.84      6.59 o 
   4   0   9       29.52       33.06      3.41 o 
   5   0   9       29.74       15.38      3.22 o 
   6   0   9        0.00        0.95      3.10 o 
   7   0   9      299.50      266.53      9.92 o 
   8   0   9        0.90        0.00      3.33 o 
   9   0   9       24.41       24.90      8.30 o 
 -14   1   9       56.41       48.80      6.66 o 
 -13   1   9       52.74       46.52      6.66 o 
 -12   1   9        0.05        1.55      4.74 o 
 -11   1   9      165.11      145.67     10.03 o 
 -10   1   9       50.94       57.51      7.62 o 
  -9   1   9        0.86        3.16      2.58 o 
  -8   1   9        3.60        3.99      2.03 o 
  -7   1   9      217.51      289.56      7.65 o 
  -6   1   9      449.73      496.00     12.23 o 
  -5   1   9        2.66        4.21      1.60 o 
  -4   1   9       27.60       39.80      2.97 o 
  -3   1   9       21.96       18.79      2.49 o 
  -2   1   9        0.20        0.00      2.03 o 
  -1   1   9      106.81       97.41      6.02 o 
   0   1   9       88.08       57.65      4.20 o 
   1   1   9       12.88       21.09      7.34 o 
   2   1   9      186.65      204.80      7.41 o 
   3   1   9      338.07      341.42     11.19 o 
   4   1   9      364.84      351.97     11.61 o 
   5   1   9       18.63       16.10      3.30 o 
   6   1   9        2.63        0.00      2.79 o 
   7   1   9        8.78        6.24      3.18 o 
   8   1   9       30.50       27.18      3.91 o 
 -15   2   9       33.18       36.12      6.84 o 
 -14   2   9       79.38       85.92      8.48 o 
 -13   2   9       16.54       18.33      5.20 o 
 -12   2   9       57.62       53.82      6.48 o 
 -11   2   9      371.67      365.32     11.94 o 
 -10   2   9       13.23       11.40      5.11 o 
  -9   2   9        0.04        0.00      2.45 o 
  -8   2   9        6.98        2.45      2.37 o 
  -7   2   9       75.34       73.88      5.47 o 
  -6   2   9      409.85      513.07     20.61 o 
  -5   2   9        0.16        5.02      2.74 o 
  -4   2   9      122.10      103.43      6.29 o 
  -3   2   9      358.25      300.61      9.66 o 
  -2   2   9       65.32       42.50      3.47 o 
  -1   2   9       32.61       16.33      2.10 o 
   0   2   9     2133.12     2167.19     66.04 o 
   1   2   9        0.75        0.00      2.14 o 
   2   2   9        1.46        0.00      2.22 o 
   3   2   9       47.73       47.31      3.63 o 
   4   2   9       21.45       22.25      3.32 o 
   5   2   9       31.81       38.30      3.87 o 
   6   2   9        5.36        8.31      3.09 o 
   7   2   9       33.10       32.09      3.87 o 
   8   2   9        0.48        6.29      7.21 o 
 -15   3   9        0.51        5.38      5.47 o 
 -14   3   9        1.00        4.93      5.29 o 
 -13   3   9        1.94        0.00      4.47 o 
 -12   3   9      145.87      140.19     10.12 o 
 -11   3   9      172.01      144.84      8.67 o 
 -10   3   9      692.57      702.89     20.96 o 
  -9   3   9      290.19      292.47      9.95 o 
  -8   3   9        6.12        5.47      3.47 o 
  -7   3   9       86.29      111.64      6.48 o 
  -6   3   9        2.91        1.09      3.10 o 
  -5   3   9      124.26      136.27      7.30 o 
  -4   3   9       37.58       61.66      5.47 o 
  -3   3   9      513.58      411.90     31.88 o 
  -2   3   9      240.50      221.83     10.95 o 
  -1   3   9       16.14       19.70      2.45 o 
   0   3   9       71.29       73.70      7.94 o 
   1   3   9      143.68      142.93      6.00 o 
   2   3   9        4.85        1.19      2.58 o 
   3   3   9      336.65      333.85     11.18 o 
   4   3   9        4.09        0.00      2.92 o 
   5   3   9       10.64        8.05      3.17 o 
   6   3   9      214.37      205.74      8.38 o 
   7   3   9       13.96       15.05      7.11 o 
 -15   4   9        1.90        8.94      5.29 o 
 -14   4   9        2.47        4.56      5.20 o 
 -13   4   9       90.73       97.23      9.58 o 
 -12   4   9      148.12      183.98      7.88 o 
 -11   4   9        0.25        4.37      3.36 o 
 -10   4   9      536.75      543.90     22.44 o 
  -9   4   9      413.51      430.80     18.33 o 
  -8   4   9       59.96       74.34      6.29 o 
  -7   4   9      136.45      144.21      8.30 o 
  -6   4   9     1944.27     1901.14     71.88 o 
  -5   4   9     1038.13     1087.80     41.96 o 
  -4   4   9     1095.20      811.70     31.74 o 
  -3   4   9      584.79      666.31     29.37 o 
  -2   4   9       30.15       35.05      3.10 o 
  -1   4   9       12.73       10.80      3.79 o 
   0   4   9       16.40       17.05      2.78 o 
   1   4   9        5.38        1.95      2.60 o 
   2   4   9       21.57       22.45      3.21 o 
   3   4   9      190.76      205.10      7.86 o 
   4   4   9        9.47       12.73      3.21 o 
   5   4   9       42.96       53.86      4.59 o 
   6   4   9        2.55       16.78      7.02 o 
 -15   5   9       11.36        6.84      5.66 o 
 -14   5   9       41.35       30.74      6.38 o 
 -13   5   9       26.30       25.28      4.02 o 
 -12   5   9       96.80       94.58     10.49 o 
 -11   5   9      260.64      248.01     12.59 o 
 -10   5   9       27.09       17.70      4.83 o 
  -9   5   9       73.51       78.08      6.93 o 
  -8   5   9      196.62      195.74     10.31 o 
  -7   5   9       94.83       87.66      6.84 o 
  -6   5   9        1.84        0.00      3.37 o 
  -5   5   9       30.72       27.36      4.01 o 
  -3   5   9       60.75       31.74      3.56 o 
  -2   5   9      226.82      208.36      7.42 o 
  -1   5   9        0.64        1.35      2.39 o 
   0   5   9        0.00        0.00      2.58 o 
   1   5   9       28.18       28.33      3.24 o 
   2   5   9        2.86        0.24      2.88 o 
   3   5   9       98.23      100.40      5.60 o 
   4   5   9       89.42       88.62      5.31 o 
   5   5   9        3.55        2.23      4.20 o 
   6   5   9       75.80       78.99     10.12 o 
 -15   6   9        1.86        6.93      5.47 o 
 -14   6   9        7.66        0.18      4.74 o 
 -13   6   9      338.51      330.16     11.79 o 
 -12   6   9       26.38       22.26      5.38 o 
 -11   6   9       25.64       30.37      5.66 o 
 -10   6   9      150.80      158.89      9.94 o 
  -9   6   9       12.46       13.96      4.38 o 
  -8   6   9        9.30        6.66      4.29 o 
  -7   6   9       44.41       43.42      5.11 o 
  -6   6   9      267.53      276.28     12.95 o 
  -5   6   9       50.39        6.57      1.92 o 
  -4   6   9      950.24      403.34     16.97 o 
  -3   6   9      113.30      109.05      5.00 o 
  -2   6   9      711.84      723.36     21.54 o 
  -1   6   9      508.51      506.50     15.69 o 
   0   6   9        0.06        0.00      2.58 o 
   1   6   9      238.76      215.75      8.28 o 
   2   6   9       35.41       32.92      4.79 o 
   3   6   9       19.90       17.29      3.16 o 
   4   6   9        1.37        0.65      2.99 o 
   5   6   9       21.79       12.59      6.93 o 
 -15   7   9       12.77       11.40      5.56 o 
 -14   7   9       54.20       52.89     11.40 o 
 -13   7   9        3.21        0.00      4.83 o 
 -12   7   9        0.02        1.82      5.11 o 
 -11   7   9      352.81      370.96     17.33 o 
 -10   7   9      611.18      574.64     24.44 o 
  -9   7   9      435.89      428.88     18.88 o 
  -8   7   9      371.60      375.98     16.87 o 
  -7   7   9      871.51      871.26     34.66 o 
  -6   7   9      285.78      228.85     11.40 o 
  -5   7   9       14.75       21.80      4.38 o 
  -4   7   9      334.33      371.51     16.51 o 
  -3   7   9        7.84        9.22      5.88 o 
  -2   7   9       26.23       34.38      3.35 o 
  -1   7   9       41.11       43.04      5.47 o 
   0   7   9       31.74       23.30      3.42 o 
   1   7   9       65.70       57.94      4.60 o 
   2   7   9        0.18        0.00      2.97 o 
   3   7   9        0.93        0.27      3.09 o 
   4   7   9       14.75       19.61      6.93 o 
 -15   8   9       34.86       28.55      7.02 o 
 -14   8   9      126.63      137.55     10.40 o 
 -13   8   9       15.66       27.64      6.11 o 
 -12   8   9       47.87       51.72      6.93 o 
 -11   8   9       83.71       86.29      7.84 o 
 -10   8   9        2.60        3.28      4.83 o 
  -9   8   9     1019.43      956.45     38.31 o 
  -8   8   9      557.96      516.81     22.16 o 
  -7   8   9       14.11       17.70      4.74 o 
  -6   8   9        9.61       11.77      4.38 o 
  -5   8   9      158.25      184.89     10.12 o 
  -4   8   9       82.60       75.16      7.02 o 
  -3   8   9       64.02       77.44      6.93 o 
  -2   8   9      226.87      226.16      8.54 o 
  -1   8   9       55.39       53.85      4.22 o 
   0   8   9      117.77      123.33      6.27 o 
   1   8   9        1.42        4.40      3.10 o 
   2   8   9        0.03        0.00      3.05 o 
   3   8   9        0.01        0.00      6.20 o 
 -15   9   9       11.19       28.37      7.21 o 
 -14   9   9        5.99        3.74      6.02 o 
 -13   9   9       91.89       71.33      8.03 o 
 -12   9   9       88.75       89.48      9.21 o 
 -11   9   9        0.05        0.00      4.93 o 
 -10   9   9       13.96       21.62      6.20 o 
  -9   9   9      123.14       96.69      8.94 o 
  -8   9   9      245.86      230.49     12.68 o 
  -7   9   9       15.51       17.42      5.02 o 
  -6   9   9       10.21        3.56      4.65 o 
  -5   9   9      230.33      257.58     12.77 o 
  -4   9   9       49.42       36.58      5.47 o 
  -3   9   9      561.86      535.42     22.62 o 
  -2   9   9       38.03       38.49      5.02 o 
  -1   9   9       17.96       18.95      3.54 o 
   0   9   9       18.33       22.62      3.64 o 
   1   9   9       55.14       42.28      4.12 o 
   2   9   9       17.46       25.08      7.02 o 
 -15  10   9        3.11        0.55      6.75 o 
 -14  10   9        0.34        0.00      5.47 o 
 -13  10   9       24.37       35.48      7.30 o 
 -12  10   9       29.59       44.15      7.39 o 
 -11  10   9      442.34      421.13     19.61 o 
 -10  10   9      157.50      168.83     11.40 o 
  -9  10   9      126.69      133.26      9.58 o 
  -8  10   9        7.68        1.55      5.29 o 
  -7  10   9        8.63        8.57      4.93 o 
  -6  10   9      204.27      192.55     11.49 o 
  -5  10   9      115.05      116.57      8.21 o 
  -4  10   9        2.04        7.94      4.56 o 
  -3  10   9      265.42      261.41     12.77 o 
  -2  10   9      209.19      207.33     11.13 o 
  -1  10   9       24.78       26.91      4.93 o 
   0  10   9        2.97        6.11      4.10 o 
   1  10   9        0.05        0.64      6.11 o 
 -14  11   9       11.06       21.43      7.21 o 
 -13  11   9        1.86        0.00      6.20 o 
 -12  11   9      118.75      119.21     10.67 o 
 -11  11   9       12.45       11.68      6.38 o 
 -10  11   9       38.48       29.74      6.20 o 
  -9  11   9      254.75      280.11     14.96 o 
  -8  11   9       29.36       46.79      6.75 o 
  -7  11   9       66.17       68.96      7.21 o 
  -6  11   9      353.13      275.19     13.86 o 
  -5  11   9      207.38      174.95     10.31 o 
  -4  11   9      119.63      104.71      8.30 o 
  -3  11   9       26.52       22.80      5.11 o 
  -2  11   9        9.29        8.48      4.56 o 
  -1  11   9       35.47       31.29      5.20 o 
   0  11   9        6.46        7.66      4.29 o 
 -14  12   9        6.91       17.60      6.84 o 
 -13  12   9        3.82        4.74      6.38 o 
 -12  12   9        0.00        0.00      6.20 o 
 -11  12   9       11.02       12.40      6.57 o 
 -10  12   9       24.49       17.42      5.93 o 
  -9  12   9      124.59      143.84     10.85 o 
  -8  12   9        7.64        7.57      5.75 o 
  -7  12   9       10.11        7.39      5.11 o 
  -6  12   9       53.79       41.68      6.57 o 
  -5  12   9        7.20       12.77      5.29 o 
  -4  12   9        1.58        0.00      4.29 o 
  -3  12   9       67.62       60.47      6.29 o 
  -2  12   9        7.62        3.74      4.56 o 
 -13  13   9        0.36        0.00      6.20 o 
 -12  13   9       11.49       19.06      7.30 o 
 -11  13   9        6.75        9.30      6.29 o 
 -10  13   9       25.07       27.09      7.02 o 
  -9  13   9       14.25       24.54      6.48 o 
  -8  13   9       99.91       82.82      8.21 o 
  -7  13   9        1.43        6.29      5.38 o 
  -6  13   9       19.65       21.62      5.66 o 
  -5  13   9       17.69       13.50      5.02 o 
  -4  13   9       51.21       60.02      6.84 o 
 -11  14   9        4.11        0.00      6.29 o 
 -10  14   9        3.76       16.42      7.11 o 
  -9  14   9       19.43       25.45      6.75 o 
  -8  14   9       50.00       38.22      6.93 o 
  -7  14   9       18.36       13.13      5.84 o 
  -6  14   9        6.14       12.22      6.11 o 
   1 -15  10       43.71       53.45     12.68 o 
   2 -15  10        0.43        5.47     11.31 o 
   3 -15  10      105.91      102.89     14.96 o 
   4 -15  10       63.38       94.22     15.23 o 
   5 -15  10       40.82       26.45     13.04 o 
   6 -15  10        0.46        0.00     12.50 o 
   7 -15  10        2.98        0.00     12.22 o 
  -2 -14  10        8.97       16.87      9.85 o 
  -1 -14  10       44.98       38.86     10.67 o 
   0 -14  10       82.07       98.87     13.32 o 
   1 -14  10        1.46        0.00     10.67 o 
   2 -14  10        5.58       11.31     11.31 o 
   3 -14  10       80.74       78.44     13.96 o 
   4 -14  10        6.07        0.00     11.68 o 
   5 -14  10       61.05       41.59     13.32 o 
   6 -14  10       10.92        8.94     12.59 o 
   7 -14  10        7.68       16.87     12.40 o 
   8 -14  10        8.12        7.48     12.04 o 
  -3 -13  10        2.65        7.66      8.48 o 
  -2 -13  10        2.59        1.92      8.94 o 
  -1 -13  10       32.61       43.96     10.67 o 
   0 -13  10       17.05       20.16     10.85 o 
   1 -13  10       48.05       43.42     12.40 o 
   2 -13  10      109.88      140.47     15.69 o 
   3 -13  10      192.12      205.14     19.70 o 
   4 -13  10      101.92      108.54     15.14 o 
   5 -13  10       48.45       39.13     12.86 o 
   6 -13  10       65.06       45.51     13.13 o 
   7 -13  10       18.31       22.99     12.22 o 
   8 -13  10        6.24        7.11     11.95 o 
   9 -13  10        5.19        0.00     12.13 o 
  -5 -12  10       11.29        7.90      4.57 o 
  -4 -12  10       12.88       15.88      6.98 o 
  -3 -12  10       47.11       60.84     10.22 o 
  -2 -12  10        9.15        1.00      8.48 o 
  -1 -12  10        8.63       12.86      9.58 o 
   0 -12  10        7.72        2.01     10.12 o 
   1 -12  10      152.54      171.11     17.97 o 
   2 -12  10        7.02       20.43     12.04 o 
   3 -12  10      159.72      152.14     18.06 o 
   4 -12  10        8.50        5.56     11.49 o 
   5 -12  10        8.77        0.18     11.13 o 
   6 -12  10      117.46      109.55     14.41 o 
   7 -12  10       81.00      109.00     14.87 o 
   8 -12  10        1.96        0.00     11.86 o 
   9 -12  10       69.18       49.53     13.77 o 
  -6 -11  10        3.35        1.11      4.52 o 
  -5 -11  10       23.41       31.28      8.85 o 
  -4 -11  10       90.01      100.96      9.26 o 
  -3 -11  10        3.05        5.72      8.21 o 
  -2 -11  10        0.47        0.00      3.74 o 
  -1 -11  10       69.96       89.02     12.31 o 
   0 -11  10      116.69      150.77     16.51 o 
   1 -11  10      137.85      169.84     17.97 o 
   2 -11  10      133.75      132.53     15.05 o 
   3 -11  10      229.14      180.60     18.24 o 
   4 -11  10       31.95        9.12     10.85 o 
   5 -11  10       70.94       56.92     12.50 o 
   6 -11  10       66.41       64.12     13.04 o 
   7 -11  10        0.70        0.00     11.13 o 
   8 -11  10        6.54        8.67     11.58 o 
   9 -11  10        0.10        0.00     11.40 o 
  10 -11  10        8.40        2.10     11.58 o 
  -7 -10  10        6.06        1.43      4.13 o 
  -6 -10  10       15.70       20.46      6.07 o 
  -5 -10  10      168.55      203.95     10.99 o 
  -4 -10  10       59.38       48.55      5.97 o 
  -3 -10  10        4.77       10.74      3.70 o 
  -2 -10  10       66.77       59.58      5.62 o 
  -1 -10  10       20.60       21.20      4.08 o 
   0 -10  10       54.06       43.14     11.40 o 
   1 -10  10     1239.51     1407.86     66.04 o 
   2 -10  10      115.42      142.56     14.96 o 
   3 -10  10        1.50        7.02     10.76 o 
   4 -10  10       17.20       25.17     10.76 o 
   5 -10  10       93.74       86.47     13.41 o 
   6 -10  10      110.84      107.36     14.32 o 
   7 -10  10        0.29        8.57     10.85 o 
   8 -10  10        0.50        0.00     10.85 o 
   9 -10  10       23.05       14.05     11.68 o 
  10 -10  10       15.12       14.69     11.86 o 
  -8  -9  10        4.39        6.90      5.84 o 
  -7  -9  10        2.35        4.80      3.85 o 
  -6  -9  10       45.18       51.39      6.02 o 
  -5  -9  10      258.71      258.55     10.49 o 
  -4  -9  10      144.42      142.06      7.51 o 
  -3  -9  10       47.26       62.70      5.51 o 
  -2  -9  10      633.64      681.95     22.52 o 
  -1  -9  10       40.13       32.03      4.21 o 
   0  -9  10        0.82        5.69      7.53 o 
   1  -9  10       32.77       44.24     11.04 o 
   2  -9  10       22.15       19.06     10.40 o 
   3  -9  10       17.69       15.23     10.03 o 
   4  -9  10      114.82      101.43     13.41 o 
   5  -9  10       35.18       27.27     11.68 o 
   6  -9  10       98.45      111.92     14.05 o 
   7  -9  10       94.47      135.18     15.05 o 
   8  -9  10       90.78       66.77     13.32 o 
   9  -9  10       47.13       24.81     11.58 o 
  10  -9  10        7.10        0.64     11.13 o 
  -9  -8  10        5.54       10.55      4.12 o 
  -8  -8  10       45.65       47.04      5.11 o 
  -7  -8  10        1.27        0.00      3.70 o 
  -6  -8  10      156.92      162.93      7.84 o 
  -5  -8  10       11.44       14.17      3.73 o 
  -4  -8  10      554.17      578.12     19.39 o 
  -3  -8  10        1.01        0.00      4.56 o 
  -2  -8  10       64.13       79.48      5.70 o 
  -1  -8  10      393.10      452.43     15.87 o 
   0  -8  10      659.58      766.51     24.86 o 
   1  -8  10       29.99       27.00      9.85 o 
   2  -8  10        6.26       20.34      9.85 o 
   3  -8  10      623.31      765.36     38.86 o 
   4  -8  10        7.91        5.75      9.94 o 
   5  -8  10        0.00        0.00      9.94 o 
   6  -8  10      107.49      142.11     16.60 o 
   7  -8  10       76.47       79.63     12.77 o 
   8  -8  10      141.95      104.99     14.23 o 
   9  -8  10       22.45       18.88     11.22 o 
  10  -8  10        4.81       13.04     11.04 o 
 -10  -7  10        6.22       11.29      4.21 o 
  -9  -7  10      110.69      108.56      6.70 o 
  -8  -7  10       72.95       79.67     12.86 o 
  -7  -7  10       19.47       20.91      6.70 o 
  -6  -7  10       29.90       28.47      6.38 o 
  -5  -7  10        4.13        0.50      3.40 o 
  -4  -7  10      190.58      218.34      9.11 o 
  -3  -7  10       13.62        9.16      3.47 o 
  -2  -7  10      729.33      749.63     18.63 o 
  -1  -7  10        5.78        9.16      2.85 o 
   0  -7  10       10.34       18.17      2.18 o 
   1  -7  10      281.38      347.09      9.51 o 
   2  -7  10      384.87      320.75     11.43 o 
   3  -7  10        4.08        0.00      3.33 o 
   4  -7  10      134.52      164.19      7.70 o 
   5  -7  10      280.57      296.35     20.80 o 
   6  -7  10       23.45       36.30     10.76 o 
   7  -7  10      145.51      156.61     17.06 o 
   8  -7  10       21.57       23.26     11.13 o 
   9  -7  10        4.48        3.10     10.31 o 
  10  -7  10       29.30       16.78     11.04 o 
 -10  -6  10       96.29      112.00      7.53 o 
  -9  -6  10        0.14        5.79      3.97 o 
  -8  -6  10        0.48        0.00      5.29 o 
  -7  -6  10      232.87      235.46      9.44 o 
  -6  -6  10        7.83       11.20      3.56 o 
  -5  -6  10      118.41      119.57      6.39 o 
  -4  -6  10      171.17      181.43      5.70 o 
  -3  -6  10      232.94      274.54      7.81 o 
  -2  -6  10       59.10       55.72      3.17 o 
  -1  -6  10      442.62      410.29     10.85 o 
   0  -6  10      566.13      615.45     17.21 o 
   1  -6  10       22.34       26.03      2.17 o 
   2  -6  10       18.39       20.36      3.37 o 
   3  -6  10      149.59      146.73      6.82 o 
   4  -6  10       47.51       45.10      6.29 o 
   5  -6  10       44.09       40.97      4.08 o 
   6  -6  10       42.67       52.30      4.70 o 
   7  -6  10      160.41      188.26     17.51 o 
   8  -6  10       37.22       59.56     11.49 o 
   9  -6  10       27.62        7.48      9.94 o 
  10  -6  10        2.33        5.93     10.03 o 
 -11  -5  10        0.71        2.85      3.98 o 
 -10  -5  10       31.17       27.61      5.93 o 
  -9  -5  10        2.24        4.42      3.40 o 
  -8  -5  10     1097.70     1131.31     35.16 o 
  -7  -5  10       80.76       76.09      6.48 o 
  -6  -5  10      588.01      594.53     19.23 o 
  -5  -5  10      247.21      307.80      8.36 o 
  -4  -5  10        0.03        3.60      1.89 o 
  -3  -5  10        9.94       13.40      2.07 o 
  -2  -5  10        0.21        0.46      1.83 o 
  -1  -5  10      432.66      433.96     11.31 o 
   0  -5  10      619.35      665.79     16.50 o 
   1  -5  10      283.89      239.65      9.16 o 
   2  -5  10      232.29      234.83     13.13 o 
   3  -5  10       42.32       53.15      4.27 o 
   4  -5  10      117.43      119.38      7.11 o 
   5  -5  10       37.18       49.23      4.49 o 
   6  -5  10        9.09        0.76      3.29 o 
   7  -5  10      222.48      215.50      9.42 o 
   8  -5  10       29.81       42.32      7.30 o 
   9  -5  10       32.74       42.41      7.66 o 
  10  -5  10       28.14       38.95      7.94 o 
 -12  -4  10        6.01        2.74      5.02 o 
 -11  -4  10       21.50       14.57      3.92 o 
 -10  -4  10        8.78        5.59      3.45 o 
  -9  -4  10      129.44      148.68      7.30 o 
  -8  -4  10       67.66       44.60      6.11 o 
  -7  -4  10     1178.17     1157.37     35.61 o 
  -6  -4  10      299.12      342.10      9.02 o 
  -5  -4  10     1022.91     1040.57     24.83 o 
  -4  -4  10      138.12      149.70      4.90 o 
  -3  -4  10      107.49      118.76      4.62 o 
  -2  -4  10       13.24       16.02      2.01 o 
  -1  -4  10      135.30      151.52      9.41 o 
   0  -4  10       82.30       61.80      3.92 o 
   1  -4  10     1154.25     1302.98     31.01 o 
   2  -4  10      209.00      261.48     19.57 o 
   3  -4  10        0.02        0.00      2.83 o 
   4  -4  10       10.35        5.26      4.83 o 
   5  -4  10       72.26       61.73      4.76 o 
   6  -4  10       31.83       28.88      3.58 o 
   7  -4  10      424.35      448.33     14.78 o 
   8  -4  10       13.86       13.84      3.92 o 
   9  -4  10        0.75        5.93      6.38 o 
 -12  -3  10       13.11       15.14      5.66 o 
 -11  -3  10       38.34       30.37      5.66 o 
 -10  -3  10      468.90      487.41     16.60 o 
  -9  -3  10      730.28      756.11     24.27 o 
  -8  -3  10      210.34      199.48     14.27 o 
  -7  -3  10      352.93      377.41      9.78 o 
  -6  -3  10        0.03        0.37      1.81 o 
  -5  -3  10       17.55       18.22      1.94 o 
  -4  -3  10        3.54        1.69      1.64 o 
  -3  -3  10      300.92      332.16      8.81 o 
  -2  -3  10       17.96       24.95      2.07 o 
  -1  -3  10      241.18      289.77      7.93 o 
   0  -3  10      589.40      554.56     17.27 o 
   1  -3  10      723.13      845.93     20.52 o 
   2  -3  10       45.66       49.35      8.03 o 
   3  -3  10      604.01      532.69     17.00 o 
   4  -3  10       78.96       89.15      4.80 o 
   5  -3  10       62.55       77.44      4.75 o 
   6  -3  10        1.77        0.86      3.19 o 
   7  -3  10        0.37        0.00      6.93 o 
   8  -3  10        1.93        1.19      2.96 o 
   9  -3  10        8.04       16.30      3.72 o 
 -13  -2  10       29.09       28.64      6.02 o 
 -12  -2  10       16.57       12.77      5.11 o 
 -11  -2  10       82.35       79.45      7.75 o 
 -10  -2  10      122.61      126.97      9.21 o 
  -9  -2  10       90.89      130.70     15.28 o 
  -8  -2  10      578.27      584.96     18.93 o 
  -7  -2  10     1101.58     1100.70     26.21 o 
  -6  -2  10       92.05       86.44      3.37 o 
  -5  -2  10      119.90      126.06      5.91 o 
  -4  -2  10       49.19       42.98      3.37 o 
  -3  -2  10        0.18        0.00      1.62 o 
  -2  -2  10      345.74      344.27     11.75 o 
  -1  -2  10      237.07      237.00      6.76 o 
   0  -2  10      771.45      778.89     23.35 o 
   1  -2  10        0.52        0.35      2.24 o 
   2  -2  10        0.26        0.00      1.08 o 
   3  -2  10      402.96      399.59     19.47 o 
   4  -2  10       28.42       26.80      3.20 o 
   5  -2  10      587.40      610.36     18.93 o 
   6  -2  10       67.63       46.43      6.52 o 
   7  -2  10        4.51        8.54      3.30 o 
   8  -2  10       10.07       12.39      3.51 o 
   9  -2  10        0.43        0.00      3.32 o 
 -13  -1  10       26.91       19.70      5.93 o 
 -12  -1  10        4.48        2.28      4.65 o 
 -11  -1  10       43.51       38.22      6.11 o 
 -10  -1  10       94.40       75.62      7.84 o 
  -9  -1  10     3335.98     3408.24    140.56 o 
  -8  -1  10       98.69      111.17      4.11 o 
  -7  -1  10       82.64       75.46      3.29 o 
  -6  -1  10      977.94     1036.45     29.40 o 
  -5  -1  10      140.84      158.84      4.80 o 
  -4  -1  10       24.30       30.20      2.15 o 
  -3  -1  10       21.01       17.17      2.26 o 
  -2  -1  10      281.44      303.09     20.75 o 
  -1  -1  10      286.90      307.29     25.65 o 
   0  -1  10      377.70      361.37     20.11 o 
   1  -1  10        5.06        2.83      0.53 o 
   2  -1  10       66.70       59.60      3.79 o 
   3  -1  10        0.30        0.00      3.19 o 
   4  -1  10      128.43      103.20      5.52 o 
   5  -1  10      291.24      309.20     10.91 o 
   6  -1  10       12.13       12.12      3.27 o 
   7  -1  10       13.60       16.06      3.35 o 
   8  -1  10      117.58      121.32     11.17 o 
 -14   0  10        1.90        0.00      5.20 o 
 -13   0  10        1.26        0.00      4.83 o 
 -12   0  10       31.07       24.99      5.84 o 
 -11   0  10       19.65       16.42      4.93 o 
 -10   0  10        0.05        0.64      4.83 o 
  -9   0  10      709.07      756.80     22.03 o 
  -8   0  10      241.94      221.58      7.71 o 
  -7   0  10     1419.01     1536.28     43.15 o 
  -6   0  10        9.32        5.44      1.52 o 
  -5   0  10       45.20       25.61      1.84 o 
  -4   0  10       90.72      121.28      4.15 o 
  -3   0  10     1180.16     1189.96     28.32 o 
  -2   0  10       57.55       57.68      5.15 o 
  -1   0  10       22.37       17.03      3.79 o 
   1   0  10       39.27       41.56      6.43 o 
   2   0  10       87.61       66.68      4.13 o 
   3   0  10       22.41       16.27      2.95 o 
   4   0  10      169.23      187.61      7.73 o 
   5   0  10      174.95      198.72      7.94 o 
   6   0  10        0.25        0.00      2.96 o 
   7   0  10       77.32       82.94      5.38 o 
   8   0  10        0.06        0.00      4.24 o 
 -14   1  10       42.13       44.88      7.02 o 
 -13   1  10        1.65        5.29      4.83 o 
 -12   1  10        2.11        1.82      4.83 o 
 -11   1  10      123.06      110.09      9.03 o 
 -10   1  10      288.80      291.26     11.17 o 
  -9   1  10      267.15      311.64     10.34 o 
  -8   1  10      951.59      951.39     27.39 o 
  -7   1  10      223.37      243.34      8.37 o 
  -6   1  10        6.77       10.52      7.25 o 
  -5   1  10      144.27      166.28      6.66 o 
  -4   1  10      140.85      154.58      5.70 o 
  -3   1  10      456.36      469.28     14.46 o 
  -2   1  10      355.62      343.88     24.86 o 
   0   1  10      464.43      484.06     22.44 o 
   1   1  10      364.48      325.51     10.57 o 
   2   1  10      148.55      170.03      8.80 o 
   3   1  10        0.18        0.68      2.83 o 
   4   1  10        0.72        1.03      3.05 o 
   5   1  10       32.85       24.30      3.56 o 
   6   1  10        1.47        2.01      3.06 o 
   7   1  10       63.56       54.99      4.68 o 
 -14   2  10       30.79       23.53      6.02 o 
 -13   2  10      107.00      112.83      9.30 o 
 -12   2  10       26.31        9.03      4.83 o 
 -11   2  10       98.52       76.71      8.48 o 
 -10   2  10      356.62      358.10     11.81 o 
  -9   2  10      559.78      559.86     17.01 o 
  -8   2  10      153.37      157.83      6.37 o 
  -7   2  10        3.46        5.17      4.93 o 
  -6   2  10      100.40      102.16      6.38 o 
  -5   2  10      143.10      158.98      8.03 o 
  -4   2  10      997.03     1096.37     42.05 o 
  -3   2  10        1.62        0.00      2.41 o 
  -2   2  10      782.89      693.12     30.65 o 
  -1   2  10       17.11       22.07      3.65 o 
   0   2  10       16.99       22.53      2.66 o 
   1   2  10        1.14        0.96      2.69 o 
   2   2  10      123.20      123.25      5.67 o 
   3   2  10       17.52       18.13      3.33 o 
   4   2  10       59.87       46.49      4.03 o 
   5   2  10        3.30        6.25      4.97 o 
   6   2  10       19.10       16.71      3.49 o 
   7   2  10        8.18        7.66      3.53 o 
 -15   3  10       33.30       33.66      6.48 o 
 -14   3  10       26.30       29.55      6.02 o 
 -13   3  10       13.59       11.13      5.20 o 
 -12   3  10      340.19      381.36     19.79 o 
 -11   3  10     1332.32     1406.89     40.09 o 
 -10   3  10      494.84      459.81     14.58 o 
  -9   3  10        0.31        0.00      2.76 o 
  -8   3  10        0.13        0.00      3.01 o 
  -7   3  10        0.28        1.19      3.37 o 
  -6   3  10      258.08      270.90     12.22 o 
  -5   3  10       16.41       20.34      3.83 o 
  -4   3  10       64.46       75.89      5.56 o 
  -1   3  10       73.72       72.59      4.05 o 
   0   3  10        2.20        3.45      2.58 o 
   1   3  10      190.90      198.56     11.68 o 
   2   3  10       15.55       12.37      2.87 o 
   3   3  10       24.58       14.50      3.11 o 
   4   3  10        2.82        5.01      3.02 o 
   5   3  10        9.32        1.00      3.09 o 
   6   3  10      111.70      104.25      6.26 o 
 -15   4  10       47.39       48.07      6.93 o 
 -14   4  10      111.65      118.58     10.76 o 
 -13   4  10       35.54       31.83      6.11 o 
 -12   4  10        3.67        0.00      4.52 o 
 -11   4  10     1305.99     1300.21     37.45 o 
 -10   4  10      927.74      891.24     35.21 o 
  -9   4  10        2.44        0.00      4.01 o 
  -8   4  10      485.75      472.66     19.79 o 
  -7   4  10        0.11        0.00      3.19 o 
  -6   4  10      211.04      204.59     10.22 o 
  -5   4  10       17.76       18.24      3.74 o 
  -4   4  10        0.02        1.00      2.65 o 
  -3   4  10      377.05      352.08     16.24 o 
  -2   4  10       42.07       57.31      5.79 o 
  -1   4  10      109.95       77.43      4.60 o 
   0   4  10       89.32       80.19      4.91 o 
   1   4  10      173.86      157.04      6.73 o 
   2   4  10      149.36      157.38      6.76 o 
   3   4  10      136.23      148.60      6.75 o 
   4   4  10       28.04       17.62      3.38 o 
   5   4  10      179.27      199.06     12.91 o 
   6   4  10       95.93       91.76     10.85 o 
 -15   5  10       14.56       26.45      6.48 o 
 -14   5  10      125.71      108.09      9.67 o 
 -13   5  10        0.13        0.00      3.51 o 
 -12   5  10       34.66       24.15      3.82 o 
 -11   5  10       73.31      102.89      8.03 o 
 -10   5  10        1.86        6.11      4.56 o 
  -9   5  10      608.65      588.96     24.17 o 
  -8   5  10        8.90        0.91      3.65 o 
  -7   5  10        0.26        3.47      3.56 o 
  -6   5  10       19.49       17.33      4.01 o 
  -5   5  10      499.23      414.38     17.60 o 
  -4   5  10       10.58        5.20      2.83 o 
  -3   5  10        4.68       10.76      3.56 o 
  -2   5  10     1275.14     1242.39     36.06 o 
  -1   5  10      167.81      174.38      7.05 o 
   0   5  10       14.74       12.93      3.00 o 
   1   5  10      556.45      572.29     17.81 o 
   2   5  10       25.87       18.01      3.41 o 
   3   5  10       22.83       32.35      3.76 o 
   4   5  10        1.60        2.42      3.12 o 
   5   5  10        0.00        2.92      6.48 o 
 -15   6  10        3.44        5.02      5.38 o 
 -14   6  10      124.47      124.96     10.31 o 
 -13   6  10       11.87        8.72      3.51 o 
 -12   6  10        3.63        0.00      4.83 o 
 -11   6  10       29.22       37.94      5.75 o 
 -10   6  10     1073.13     1094.27     43.05 o 
  -9   6  10       74.10       49.89      5.66 o 
  -8   6  10      153.85      130.89      8.30 o 
  -7   6  10      178.98      154.88      8.94 o 
  -6   6  10       40.78       21.34      4.56 o 
  -5   6  10       13.57        8.48      4.20 o 
  -4   6  10       11.57        6.93      3.74 o 
  -3   6  10        8.68        3.83      3.83 o 
  -2   6  10      117.83      139.96      6.18 o 
  -1   6  10      135.72      142.50     10.58 o 
   0   6  10       31.45       37.27      3.79 o 
   1   6  10      156.38      145.77      6.73 o 
   2   6  10       31.39       28.42      4.10 o 
   3   6  10       30.19       22.11      7.53 o 
   4   6  10        6.97       16.45      6.34 o 
 -15   7  10        0.16        9.21      5.29 o 
 -14   7  10        5.07        6.95      3.73 o 
 -13   7  10       59.12       60.02      7.02 o 
 -12   7  10      215.94      247.37     13.23 o 
 -11   7  10       16.18       21.25      5.47 o 
 -10   7  10       36.20       33.47      5.66 o 
  -9   7  10       61.35       43.69      6.11 o 
  -8   7  10      222.34      205.41     11.04 o 
  -7   7  10      135.99      147.49      9.12 o 
  -6   7  10       10.12        9.30      4.38 o 
  -5   7  10       48.86       58.01      6.02 o 
  -4   7  10      240.99      233.78     11.86 o 
  -3   7  10      510.24      459.35     19.52 o 
  -2   7  10       35.22       42.32      5.11 o 
  -1   7  10       26.98       21.05      3.45 o 
   0   7  10      373.81      404.20     13.36 o 
   1   7  10       64.02       61.99      4.80 o 
   2   7  10        4.26        0.00      3.07 o 
   3   7  10        0.65        3.86      4.15 o 
 -15   8  10       10.22        7.48      6.11 o 
 -14   8  10       15.80       16.87      6.02 o 
 -13   8  10       22.33       21.62      6.02 o 
 -12   8  10      254.34      245.27     13.59 o 
 -11   8  10        6.43        0.00      4.93 o 
 -10   8  10       20.53       14.23      5.11 o 
  -9   8  10      407.17      411.46     18.52 o 
  -8   8  10       56.27       64.67      6.84 o 
  -7   8  10     1596.68     1527.26     59.01 o 
  -6   8  10       10.59       21.16      4.93 o 
  -5   8  10      142.61      132.62      8.94 o 
  -4   8  10        0.78        5.47      4.47 o 
  -3   8  10      130.58      130.98      8.21 o 
  -2   8  10        1.59        0.00      3.74 o 
  -1   8  10       20.46       14.59      4.47 o 
   0   8  10        0.78        0.00      3.92 o 
   1   8  10        5.02        3.58      3.37 o 
   2   8  10        0.02        2.50      3.25 o 
 -15   9  10        4.69       14.50      6.48 o 
 -14   9  10       10.78       17.88      6.48 o 
 -13   9  10       53.95       59.38      7.75 o 
 -12   9  10       33.94       33.38      6.84 o 
 -11   9  10       65.95       62.12      7.21 o 
 -10   9  10       53.62       71.42      7.66 o 
  -9   9  10       94.44       96.32      8.76 o 
  -8   9  10      469.11      491.63     21.43 o 
  -7   9  10     1111.90     1104.76     43.87 o 
  -6   9  10        4.14        8.48      5.11 o 
  -5   9  10        0.50        6.38      4.47 o 
  -4   9  10       31.55       30.28      5.11 o 
  -3   9  10       55.12       52.54      5.75 o 
  -2   9  10        1.18        0.00      3.92 o 
  -1   9  10      171.35      160.17      9.58 o 
   0   9  10        1.57        0.00      4.10 o 
   1   9  10       20.40       22.16      4.65 o 
 -14  10  10        0.88        0.00      5.56 o 
 -13  10  10        0.09        0.00      5.84 o 
 -12  10  10       10.11        3.37      5.84 o 
 -11  10  10       26.21       17.79      6.29 o 
 -10  10  10        0.70        0.00      5.02 o 
  -9  10  10      153.87      178.14     10.85 o 
  -8  10  10        0.01        7.02      5.02 o 
  -7  10  10      114.15      135.09      9.76 o 
  -6  10  10        4.61        5.29      5.20 o 
  -5  10  10       20.36       17.88      4.83 o 
  -4  10  10       71.16       72.42      7.30 o 
  -3  10  10       64.84       58.47      6.02 o 
  -2  10  10       20.72       20.16      4.93 o 
  -1  10  10        0.03        5.47      4.29 o 
   0  10  10       30.94       35.39      5.29 o 
 -14  11  10       16.83       19.61      7.11 o 
 -13  11  10        0.12        0.00      6.38 o 
 -12  11  10       28.84       26.27      6.57 o 
 -11  11  10      232.42      214.81     12.77 o 
 -10  11  10        1.36       12.86      6.02 o 
  -9  11  10       74.48       74.52      7.94 o 
  -8  11  10        3.21       14.50      5.75 o 
  -7  11  10        8.27       16.60      5.38 o 
  -6  11  10        5.67        0.00      4.47 o 
  -5  11  10       14.21       16.87      5.20 o 
  -4  11  10        6.15        3.74      4.47 o 
  -3  11  10       16.98       20.98      5.11 o 
  -2  11  10        0.30        1.55      4.10 o 
  -1  11  10        4.62       12.86      4.74 o 
 -13  12  10        0.93        2.65      6.48 o 
 -12  12  10        0.07        2.55      5.66 o 
 -11  12  10        0.00        0.00      6.20 o 
 -10  12  10       21.11       28.09      6.38 o 
  -9  12  10      168.88      155.15     11.22 o 
  -8  12  10        0.16        0.00      5.47 o 
  -7  12  10       29.78       26.82      5.93 o 
  -6  12  10        0.01        3.28      4.74 o 
  -5  12  10       16.83        9.76      4.93 o 
  -4  12  10       23.57       19.98      5.02 o 
  -3  12  10        9.97        7.94      4.56 o 
 -12  13  10        1.41       14.05      6.57 o 
 -11  13  10       17.56       12.04      6.93 o 
 -10  13  10        0.48        5.20      6.38 o 
  -9  13  10       33.69       29.83      6.66 o 
  -8  13  10       38.46       47.07      7.02 o 
  -7  13  10       18.96       16.78      6.11 o 
  -6  13  10        8.34       16.78      5.84 o 
  -5  13  10        7.66       13.59      5.66 o 
   2 -15  11       23.90       32.29     12.31 o 
   3 -15  11       60.14       73.79     14.41 o 
   4 -15  11       26.71       26.63     13.50 o 
  -1 -14  11       59.95       89.57     12.95 o 
   0 -14  11      103.97      121.22     14.87 o 
   1 -14  11       70.41       83.19     13.59 o 
   2 -14  11       68.76       96.32     14.87 o 
   3 -14  11       11.60       18.52     12.68 o 
   4 -14  11       95.93       67.13     14.69 o 
   5 -14  11       25.78       59.38     14.87 o 
   6 -14  11        0.67        0.00     12.59 o 
   7 -14  11        2.31        0.00     11.49 o 
  -3 -13  11        8.92        9.58      9.76 o 
  -2 -13  11        2.21        0.00     10.03 o 
  -1 -13  11        9.54        2.55      9.67 o 
   0 -13  11      108.65      138.83     15.32 o 
   1 -13  11        3.88        0.64     11.40 o 
   2 -13  11        3.78        0.00     11.68 o 
   3 -13  11       81.90       78.17     14.23 o 
   4 -13  11        0.25        3.10     11.86 o 
   5 -13  11       61.06       55.64     13.68 o 
   6 -13  11        7.15        0.00     11.58 o 
   7 -13  11        2.43        0.00     11.40 o 
   8 -13  11        0.18        0.00     12.04 o 
  -4 -12  11       10.07       12.00      5.02 o 
  -3 -12  11       15.99       20.72      8.35 o 
  -2 -12  11        0.46        0.00      9.49 o 
  -1 -12  11       21.32       12.31     10.40 o 
   0 -12  11        9.17       11.86     10.95 o 
   1 -12  11        0.16        0.00     11.04 o 
   2 -12  11      203.77      203.86     20.07 o 
   3 -12  11      457.56      489.26     29.64 o 
   4 -12  11      232.23      310.58     24.17 o 
   5 -12  11       23.44       15.69     11.95 o 
   6 -12  11        9.39       16.33     11.86 o 
   7 -12  11        0.55        0.00     11.40 o 
   8 -12  11        8.73       15.05     12.59 o 
  -6 -11  11       30.33       29.91      4.97 o 
  -5 -11  11       59.99       89.83     14.82 o 
  -4 -11  11       41.79       60.81     12.18 o 
  -3 -11  11        0.01        0.00      4.83 o 
  -2 -11  11        0.01        0.00      3.55 o 
  -1 -11  11        2.94        0.00      9.85 o 
   0 -11  11       83.98       90.57     13.86 o 
   1 -11  11        0.46        3.74     11.13 o 
   2 -11  11        1.36        0.00     11.13 o 
   3 -11  11      288.20      320.70     23.17 o 
   4 -11  11       10.12        0.82     11.13 o 
   5 -11  11       15.57       44.51     12.04 o 
   6 -11  11       70.45       71.69     13.41 o 
   7 -11  11       11.79        2.19     11.49 o 
   8 -11  11        3.21        0.00     11.86 o 
   9 -11  11        1.74        6.48     12.40 o 
  -7 -10  11        3.67        4.97      4.35 o 
  -6 -10  11        7.74        6.30      4.20 o 
  -5 -10  11       17.97       14.49      4.74 o 
  -4 -10  11        2.76        5.96      3.91 o 
  -3 -10  11       63.72       81.95      6.21 o 
  -2 -10  11        4.24        0.31      5.97 o 
  -1 -10  11       38.22       47.13      4.78 o 
   0 -10  11        0.87       14.41     11.31 o 
   1 -10  11        6.21        3.37     11.68 o 
   2 -10  11       30.29       48.52     11.95 o 
   3 -10  11       54.29       71.69     12.50 o 
   4 -10  11        5.25        0.00     10.03 o 
   5 -10  11       31.27       34.02     11.95 o 
   6 -10  11        5.83        2.83     11.22 o 
   7 -10  11        2.87        0.00     11.04 o 
   8 -10  11        8.89        0.00     11.58 o 
   9 -10  11        0.17        0.00     11.58 o 
  -8  -9  11       10.40       14.43      4.43 o 
  -7  -9  11       57.32       48.31      9.71 o 
  -6  -9  11        0.87        0.21      4.01 o 
  -5  -9  11       14.18       12.25      3.98 o 
  -4  -9  11       15.42       21.65      4.16 o 
  -3  -9  11       74.04      101.86      6.31 o 
  -2  -9  11      413.84      486.00     25.77 o 
  -1  -9  11      256.76      301.83     12.03 o 
   0  -9  11      527.25      570.58     19.61 o 
   1  -9  11      281.73      311.31     22.99 o 
   2  -9  11        7.51        1.92     11.04 o 
   3  -9  11       27.35        9.03     11.13 o 
   4  -9  11      182.60      178.96     19.43 o 
   5  -9  11       13.82       19.25     11.13 o 
   6  -9  11       26.49       32.02     11.77 o 
   7  -9  11        1.01        8.48     10.85 o 
   8  -9  11      118.76      101.06     14.59 o 
   9  -9  11       38.79       31.56     12.22 o 
  -9  -8  11        0.12        3.80      4.16 o 
  -8  -8  11        0.05        0.60      3.80 o 
  -7  -8  11        2.14        0.00      8.25 o 
  -6  -8  11        1.45        0.00      3.59 o 
  -5  -8  11       14.37       10.15      5.20 o 
  -4  -8  11       66.22       71.77      5.97 o 
  -3  -8  11       41.39       39.81      5.02 o 
  -2  -8  11     1312.33     1273.69     39.76 o 
  -1  -8  11       44.89       67.29      9.99 o 
   0  -8  11      104.26      145.89     11.40 o 
   1  -8  11      103.14       95.13     12.50 o 
   2  -8  11      386.06      439.73     26.00 o 
   3  -8  11        0.01        6.02      9.85 o 
   4  -8  11       36.13       41.96     11.49 o 
   5  -8  11       71.79       75.98     12.68 o 
   6  -8  11       47.42       66.22     12.59 o 
   7  -8  11        1.00        0.00     10.31 o 
   8  -8  11       17.36       18.97     11.31 o 
   9  -8  11       16.39       27.18     11.95 o 
  -9  -7  11      110.68      124.57      7.12 o 
  -8  -7  11      106.78      114.80     14.82 o 
  -7  -7  11       28.17       26.70      4.05 o 
  -6  -7  11        2.27        1.22      4.65 o 
  -5  -7  11       56.36       46.09      6.02 o 
  -4  -7  11        1.53        3.73      7.39 o 
  -3  -7  11        8.29       12.59      2.33 o 
  -2  -7  11      111.81      117.58      4.70 o 
  -1  -7  11        7.55        5.59      2.19 o 
   0  -7  11       51.74       48.25      3.27 o 
   1  -7  11       77.36       59.39      3.38 o 
   2  -7  11      127.80      149.83      7.22 o 
   3  -7  11      138.29      118.10      6.28 o 
   4  -7  11      142.81      187.11      8.36 o 
   5  -7  11       16.94       17.55      3.74 o 
   6  -7  11      107.03      109.45     13.86 o 
   7  -7  11       11.73        0.00     10.12 o 
   8  -7  11        0.60        7.48     10.67 o 
   9  -7  11        0.02        0.00     10.49 o 
 -10  -6  11       13.84       11.56      3.82 o 
  -9  -6  11      143.79      145.19      9.94 o 
  -8  -6  11       26.00       34.89      6.29 o 
  -7  -6  11       11.21       11.66      3.57 o 
  -6  -6  11        0.68        0.00      3.21 o 
  -5  -6  11        0.05        0.00      4.47 o 
  -4  -6  11      208.22      215.43      6.52 o 
  -3  -6  11       78.81       90.95      3.90 o 
  -2  -6  11      141.98      169.70      5.70 o 
  -1  -6  11        7.26        3.56      2.90 o 
   0  -6  11       75.72      109.05      4.34 o 
   1  -6  11       43.55       39.79      2.80 o 
   2  -6  11      128.65      149.48      7.07 o 
   3  -6  11      120.63      125.80      6.64 o 
   4  -6  11       41.43       44.89      6.52 o 
   5  -6  11        1.62        0.00      2.94 o 
   6  -6  11      357.47      383.02     13.85 o 
   7  -6  11       21.48       12.15      4.83 o 
   8  -6  11       51.72       36.94     11.49 o 
   9  -6  11        1.71       12.95     10.85 o 
 -11  -5  11       35.18       35.48      6.66 o 
 -10  -5  11       10.43       13.50      5.56 o 
  -9  -5  11       25.65       38.39      4.45 o 
  -8  -5  11        2.74        8.21      3.83 o 
  -7  -5  11        6.52        5.09      3.26 o 
  -6  -5  11      161.91      158.19     11.45 o 
  -5  -5  11      952.11      964.72     23.23 o 
  -4  -5  11      123.19      137.56      4.90 o 
  -3  -5  11        1.44        0.00      1.89 o 
  -2  -5  11       47.40       47.72      3.03 o 
  -1  -5  11        3.14        7.05      1.91 o 
   0  -5  11       35.69       46.13      3.42 o 
   1  -5  11      501.75      458.32     15.10 o 
   2  -5  11        2.31        4.79      2.98 o 
   3  -5  11       33.61       27.63      3.74 o 
   4  -5  11       69.22      107.61      9.08 o 
   5  -5  11        0.19        0.00      3.23 o 
   6  -5  11        0.62        4.87      5.88 o 
   7  -5  11      137.08      148.72      7.69 o 
   8  -5  11        9.52       17.26      4.36 o 
 -12  -4  11        4.68        6.29      5.29 o 
 -11  -4  11        7.38        2.83      5.02 o 
 -10  -4  11        8.10        6.11      4.83 o 
  -9  -4  11      225.84      242.86      9.84 o 
  -8  -4  11      528.56      558.58     18.44 o 
  -7  -4  11      261.79      250.10      9.67 o 
  -6  -4  11        0.05        0.26      2.05 o 
  -5  -4  11        1.99        2.94      1.99 o 
  -4  -4  11      171.88      164.87      5.77 o 
  -3  -4  11      314.01      306.10      8.41 o 
  -2  -4  11       96.56      117.51      4.51 o 
  -1  -4  11      144.84      165.52      5.42 o 
   0  -4  11      824.82      955.89     23.24 o 
   1  -4  11       97.61      122.33      5.97 o 
   2  -4  11      639.98      681.10     21.26 o 
   3  -4  11       24.11       24.65      3.85 o 
   4  -4  11      260.91      287.54     21.71 o 
   5  -4  11      138.07      168.38      8.10 o 
   6  -4  11        8.29        7.92      3.50 o 
   7  -4  11       20.82       20.92      3.80 o 
   8  -4  11       21.74       18.93      3.73 o 
   9  -4  11        0.27        4.20      6.57 o 
 -12  -3  11        0.58        0.00      4.93 o 
 -11  -3  11      348.75      317.24     17.06 o 
 -10  -3  11       21.25       20.16      5.20 o 
  -9  -3  11       20.33       21.98      5.11 o 
  -8  -3  11      175.32      217.95      9.76 o 
  -7  -3  11      632.48      653.61     16.06 o 
  -6  -3  11       10.68       15.71      2.11 o 
  -5  -3  11      396.58      446.19     11.40 o 
  -4  -3  11       12.21       14.27      3.64 o 
  -3  -3  11      202.83      246.11      7.13 o 
  -2  -3  11      237.89      198.41      6.05 o 
  -1  -3  11       81.06       68.43      3.32 o 
   0  -3  11      712.10      715.93     21.87 o 
   1  -3  11      398.86      426.89     14.16 o 
   2  -3  11        0.01        0.00      3.15 o 
   3  -3  11      321.19      346.06     12.36 o 
   4  -3  11      443.01      453.79     15.32 o 
   5  -3  11        8.30        5.70      3.22 o 
   6  -3  11        5.09        6.04      3.24 o 
   7  -3  11       70.39       73.91      5.28 o 
   8  -3  11       31.07       26.48      4.07 o 
 -13  -2  11        0.52        0.00      5.29 o 
 -12  -2  11       55.96       48.98      6.84 o 
 -11  -2  11       29.03       28.46      5.93 o 
 -10  -2  11        2.34        4.29      4.93 o 
  -9  -2  11      110.68      124.78      9.67 o 
  -8  -2  11        2.31        4.65      4.38 o 
  -7  -2  11       91.76       94.35      4.52 o 
  -6  -2  11        1.75        2.80      1.77 o 
  -5  -2  11      249.75      265.70      7.31 o 
  -4  -2  11      163.49      177.26      8.05 o 
  -3  -2  11       50.92       51.97      5.64 o 
  -2  -2  11        4.90        2.84      1.79 o 
  -1  -2  11       18.25       16.56      2.20 o 
   0  -2  11      104.55      108.53      5.58 o 
   1  -2  11        0.10        0.00      2.39 o 
   2  -2  11     1268.26     1260.32     37.14 o 
   3  -2  11      172.31      161.22      6.75 o 
   4  -2  11       33.33       24.62      3.50 o 
   5  -2  11        9.89       16.62      3.88 o 
   6  -2  11       56.78       54.95      4.54 o 
   7  -2  11       12.64       14.66      4.70 o 
   8  -2  11       23.92       33.75      7.39 o 
 -13  -1  11        3.31        0.00      4.93 o 
 -12  -1  11       84.40       89.11      9.12 o 
 -11  -1  11       82.63       75.98      7.75 o 
 -10  -1  11      355.14      362.30     18.24 o 
  -9  -1  11      235.14      224.38     12.77 o 
  -8  -1  11       30.53       29.37      3.00 o 
  -7  -1  11      275.24      284.95      9.28 o 
  -6  -1  11      102.82      124.57      5.28 o 
  -5  -1  11        6.89        7.20      1.77 o 
  -4  -1  11       20.61       14.08      2.37 o 
  -3  -1  11        6.36        7.66      2.74 o 
  -2  -1  11      138.35      142.52      5.49 o 
  -1  -1  11       42.90       32.52      2.85 o 
   0  -1  11       25.85       17.84      2.97 o 
   1  -1  11      538.85      530.13     26.50 o 
   2  -1  11      216.51      253.06      8.97 o 
   3  -1  11       55.75       58.23      4.18 o 
   4  -1  11       33.48       33.40      9.12 o 
   5  -1  11      113.72      102.95      7.34 o 
   6  -1  11       24.42       24.46      3.56 o 
   7  -1  11        0.62        0.00      3.01 o 
   8  -1  11        3.37       13.40      3.68 o 
 -13   0  11        4.23        8.67      5.56 o 
 -12   0  11       52.69       52.54      7.02 o 
 -11   0  11       59.18       66.86      7.48 o 
 -10   0  11      286.48      286.59     15.69 o 
  -9   0  11      979.02      967.98     27.83 o 
  -8   0  11       19.01       18.80      2.80 o 
  -7   0  11        7.70        6.28      2.51 o 
  -6   0  11       99.24       94.43      4.51 o 
  -5   0  11       90.82      105.06      4.76 o 
  -4   0  11      258.24      257.04      9.30 o 
  -3   0  11        0.31        0.64      1.77 o 
  -2   0  11      185.85      270.55      8.77 o 
  -1   0  11      681.60      706.02     22.35 o 
   0   0  11      672.10      372.97     15.51 o 
   1   0  11       16.90       15.90      2.67 o 
   2   0  11      268.91      312.39     10.53 o 
   3   0  11      723.37      684.94     20.89 o 
   4   0  11       88.22       95.67      5.48 o 
   5   0  11       84.17       81.96      5.01 o 
   6   0  11       32.89       40.19      4.28 o 
   7   0  11        9.49        6.16      3.27 o 
 -14   1  11        0.00        0.00      5.02 o 
 -13   1  11        3.11        0.00      5.20 o 
 -12   1  11      235.61      276.19     15.69 o 
 -11   1  11        3.65        0.00      4.83 o 
 -10   1  11       21.60       23.38      3.32 o 
  -9   1  11       30.07       25.10      3.35 o 
  -8   1  11       44.41       41.89      3.46 o 
  -7   1  11      225.87      217.07      7.82 o 
  -6   1  11      368.71      341.31     10.96 o 
  -5   1  11        0.25        0.00      2.10 o 
  -4   1  11       92.18      110.18      6.29 o 
  -3   1  11       19.88       26.91      3.65 o 
  -2   1  11      263.91      254.94     11.40 o 
  -1   1  11      160.43      156.34     12.04 o 
   0   1  11      276.54      266.20      9.00 o 
   1   1  11      922.62      884.01     26.14 o 
   2   1  11      213.54      208.84      7.98 o 
   3   1  11       28.09       32.91      3.70 o 
   4   1  11       24.10       15.27      3.30 o 
   5   1  11        1.55        0.67      3.12 o 
   6   1  11        4.59        3.66      3.37 o 
   7   1  11        1.79        0.00      3.48 o 
 -14   2  11        3.22        0.00      5.29 o 
 -13   2  11      100.97      107.90      9.39 o 
 -12   2  11        7.02       11.40      5.47 o 
 -11   2  11        9.49        8.21      5.02 o 
 -10   2  11        4.09        1.11      3.00 o 
  -9   2  11      436.69      481.17     15.92 o 
  -8   2  11      230.32      260.14      9.06 o 
  -7   2  11      184.05      211.15      7.80 o 
  -6   2  11      299.73      284.22     12.68 o 
  -5   2  11       40.17       39.13      4.10 o 
  -4   2  11      346.31      432.16     17.97 o 
  -3   2  11       10.23        8.76      3.56 o 
  -2   2  11        0.87        1.45      3.19 o 
  -1   2  11       47.73       50.97      3.76 o 
   0   2  11      554.18      522.57     16.10 o 
   1   2  11      816.54      894.16     26.54 o 
   2   2  11        0.30        0.00      6.66 o 
   3   2  11       17.70       12.36      4.65 o 
   4   2  11        6.70        0.00      3.07 o 
   5   2  11        7.83        6.37      3.34 o 
   6   2  11       12.02       19.41      3.87 o 
 -14   3  11        0.08        0.00      4.83 o 
 -13   3  11       30.91       29.37      6.38 o 
 -12   3  11        3.86        2.28      5.20 o 
 -11   3  11       18.45       19.62      3.53 o 
 -10   3  11      426.07      418.54     13.66 o 
  -9   3  11       37.74       33.74      3.72 o 
  -8   3  11       32.99       28.18      4.38 o 
  -7   3  11        2.33        1.09      3.37 o 
  -6   3  11      128.04      100.88      6.75 o 
  -5   3  11      167.40      173.03      8.85 o 
  -4   3  11       47.98       41.50      4.47 o 
  -3   3  11      277.32      241.62     11.31 o 
  -2   3  11      127.83      143.41      5.67 o 
  -1   3  11      252.79      270.51      9.32 o 
   0   3  11        0.10        3.52      4.70 o 
   1   3  11      476.30      491.09     15.62 o 
   2   3  11       19.55       30.38      3.68 o 
   3   3  11       75.43       79.51      7.80 o 
   4   3  11       19.94       18.13      3.60 o 
   5   3  11       70.56       84.78      5.66 o 
 -15   4  11       11.65        6.84      5.47 o 
 -14   4  11       53.29       39.49      6.75 o 
 -13   4  11      167.32      175.13     12.50 o 
 -12   4  11      115.92       98.38      6.70 o 
 -11   4  11        3.43        7.74      3.25 o 
 -10   4  11       38.48       36.94      5.11 o 
  -9   4  11       32.82       30.37      4.83 o 
  -8   4  11      492.68      479.50     20.16 o 
  -7   4  11       11.18       12.68      4.10 o 
  -6   4  11       89.95       86.20      6.29 o 
  -5   4  11      123.07      159.53      8.94 o 
  -4   4  11      380.54      371.51     16.24 o 
  -3   4  11      259.24      267.62     12.22 o 
  -2   4  11        3.58        9.39      4.10 o 
  -1   4  11      254.27      285.66      9.80 o 
   0   4  11      329.65      390.84     12.80 o 
   1   4  11        2.60        0.82      3.09 o 
   2   4  11       45.33       48.67      4.08 o 
   3   4  11       48.93       32.87      3.93 o 
   4   4  11       15.82       15.13      3.49 o 
   5   4  11       13.21       19.86      3.88 o 
 -15   5  11       27.20       26.54      6.38 o 
 -14   5  11       44.06       27.73      6.11 o 
 -13   5  11       21.04       28.69      4.79 o 
 -12   5  11        0.62        0.00      3.10 o 
 -11   5  11      218.74      225.84     11.77 o 
 -10   5  11      157.92      150.32      9.30 o 
  -9   5  11      412.19      390.12     17.06 o 
  -8   5  11       19.71       25.90      4.56 o 
  -7   5  11        0.24        1.64      4.20 o 
  -6   5  11      372.96      384.82     16.78 o 
  -5   5  11       87.34       88.84      6.66 o 
  -4   5  11       20.78       19.52      4.10 o 
  -3   5  11       59.31       73.33      6.11 o 
  -2   5  11      915.86      865.70     34.30 o 
  -1   5  11        4.59        1.46      3.92 o 
   0   5  11      150.96      162.17      7.03 o 
   1   5  11       16.14       20.03      3.48 o 
   2   5  11       10.61       14.96      3.39 o 
   3   5  11        1.09        0.00      3.19 o 
   4   5  11        7.03        7.26      3.55 o 
 -15   6  11        3.17        1.46      5.75 o 
 -14   6  11       66.90       40.50      6.66 o 
 -13   6  11        4.73        3.61      3.58 o 
 -12   6  11       25.96       20.80      5.29 o 
 -11   6  11      119.15      140.65      9.39 o 
 -10   6  11        0.59        4.47      4.93 o 
  -9   6  11      111.88      115.29      8.48 o 
  -8   6  11       36.67       42.14      5.38 o 
  -7   6  11       16.80       14.96      4.74 o 
  -6   6  11       12.48       14.05      4.47 o 
  -5   6  11      234.47      231.95     11.49 o 
  -4   6  11       78.87       81.64      6.57 o 
  -3   6  11       25.52       25.08      4.74 o 
  -2   6  11      688.10      590.60     24.26 o 
  -1   6  11     1324.34     1334.80     51.53 o 
   0   6  11       26.18       30.28      4.65 o 
   1   6  11       18.10       22.94      3.72 o 
   2   6  11       59.54       49.25      7.11 o 
   3   6  11       13.12       12.09      3.64 o 
 -15   7  11       39.55       35.66      6.66 o 
 -14   7  11       12.96       17.11      4.13 o 
 -13   7  11       52.70       34.93      6.02 o 
 -12   7  11       43.62       51.35      6.57 o 
 -11   7  11       19.85       24.26      5.66 o 
 -10   7  11       13.00       13.13      5.20 o 
  -9   7  11       12.77       12.95      4.74 o 
  -8   7  11      379.59      332.47     15.78 o 
  -7   7  11       18.58       23.35      5.29 o 
  -6   7  11      717.95      751.86     30.46 o 
  -5   7  11      158.24      169.11      9.58 o 
  -4   7  11       74.00       62.75      6.29 o 
  -3   7  11       14.27       11.04      4.29 o 
  -2   7  11       12.62       25.17      4.93 o 
  -1   7  11       27.82       32.65      5.11 o 
   0   7  11      132.91      142.75      8.76 o 
   1   7  11      220.24      207.78     10.95 o 
   2   7  11        2.97        2.83      4.10 o 
 -14   8  11       11.46       16.14      6.11 o 
 -13   8  11       23.77       19.43      5.93 o 
 -12   8  11       14.62       17.60      5.29 o 
 -11   8  11       12.32        7.21      5.38 o 
 -10   8  11      233.45      235.05     12.40 o 
  -9   8  11        7.54        5.02      5.20 o 
  -8   8  11       31.92       19.61      5.11 o 
  -7   8  11       16.63       10.49      4.56 o 
  -6   8  11      324.81      283.85     13.77 o 
  -5   8  11      117.44      111.64      7.94 o 
  -4   8  11       40.95       35.39      5.11 o 
  -3   8  11        4.97        9.30      4.29 o 
  -2   8  11        7.32       13.86      4.56 o 
  -1   8  11       43.08       36.39      5.29 o 
   0   8  11      136.17      127.88      8.48 o 
   1   8  11       98.14       92.76      6.93 o 
 -14   9  11       29.30       24.99      6.75 o 
 -13   9  11        5.23        3.01      5.66 o 
 -12   9  11      157.27      155.79     10.85 o 
 -11   9  11       24.28       28.64      6.29 o 
 -10   9  11      150.54      151.14     10.40 o 
  -9   9  11        3.17        0.00      5.11 o 
  -8   9  11        0.34        8.12      4.74 o 
  -7   9  11      135.21      165.82     10.40 o 
  -6   9  11      180.19      181.24     10.40 o 
  -5   9  11      227.69      216.81     11.86 o 
  -4   9  11       43.37       42.78      5.84 o 
  -3   9  11      178.94      169.02     10.12 o 
  -2   9  11       60.27       64.40      6.38 o 
  -1   9  11       36.56       40.50      5.66 o 
   0   9  11       31.76       40.68      5.38 o 
 -14  10  11        8.67        0.00      5.84 o 
 -13  10  11        1.01        0.00      5.93 o 
 -12  10  11        2.47        9.03      5.75 o 
 -11  10  11       66.07       71.60      7.84 o 
 -10  10  11       16.56       11.86      5.29 o 
  -9  10  11      265.44      275.19     14.14 o 
  -8  10  11       19.54       18.79      5.38 o 
  -7  10  11      314.19      252.57     12.95 o 
  -6  10  11      125.46      108.45      8.12 o 
  -5  10  11       17.73       27.00      5.56 o 
  -4  10  11        0.14        3.01      4.65 o 
  -3  10  11       40.22       43.51      5.93 o 
  -2  10  11        3.43        0.00      4.47 o 
  -1  10  11       14.38       18.88      5.02 o 
 -13  11  11        2.18        4.93      6.48 o 
 -12  11  11       23.74       27.82      6.93 o 
 -11  11  11       12.36        8.03      6.11 o 
 -10  11  11      222.79      202.04     12.04 o 
  -9  11  11        1.97        0.27      5.56 o 
  -8  11  11      170.71      186.26     11.22 o 
  -7  11  11        6.36        6.11      5.29 o 
  -6  11  11        2.65        8.12      5.20 o 
  -5  11  11       10.41       13.13      4.83 o 
  -4  11  11        0.61        2.01      4.47 o 
  -3  11  11       30.84       35.03      5.75 o 
 -12  12  11        2.31        0.00      5.75 o 
 -11  12  11       17.06        5.66      5.84 o 
 -10  12  11        8.07        8.67      5.66 o 
  -9  12  11      100.85       92.85      8.76 o 
  -8  12  11       57.81       51.08      7.02 o 
  -7  12  11       10.43       10.12      5.56 o 
  -6  12  11        6.70       11.86      5.47 o 
  -5  12  11        1.60        1.09      4.65 o 
 -10  13  11       39.14       42.23      7.21 o 
  -9  13  11       13.14       14.41      6.11 o 
  -8  13  11        5.40        8.48      5.75 o 
   1 -14  12        2.05        1.55     11.58 o 
   2 -14  12        5.59       22.62     13.13 o 
   3 -14  12        0.91        0.00     12.77 o 
   4 -14  12        8.03        7.02     12.77 o 
   5 -14  12        5.91        1.46     13.86 o 
  -2 -13  12       10.83       21.43     10.31 o 
  -1 -13  12       23.94       31.10     11.40 o 
   0 -13  12       21.26       31.92     12.22 o 
   1 -13  12       76.78       61.29     13.59 o 
   2 -13  12        1.45        0.00     11.86 o 
   3 -13  12       11.32        6.29     12.77 o 
   4 -13  12       94.86       72.79     14.50 o 
   5 -13  12       42.56       26.91     13.32 o 
   6 -13  12        0.98        0.55     12.13 o 
  -4 -12  12       14.68       19.03      6.75 o 
  -3 -12  12        0.41        0.00      5.34 o 
  -2 -12  12        5.15        0.00      9.30 o 
  -1 -12  12      148.46      147.95     15.87 o 
   0 -12  12       54.20       70.96     13.23 o 
   1 -12  12      112.91      113.56     15.14 o 
   2 -12  12        4.10        4.29     12.22 o 
   3 -12  12       31.24       44.88     13.32 o 
   4 -12  12       30.03       50.44     13.96 o 
   5 -12  12      105.74       77.71     14.32 o 
   6 -12  12        6.29        0.00     12.59 o 
   7 -12  12       14.22       16.05     12.86 o 
  -5 -11  12       25.94       29.72     11.17 o 
  -4 -11  12       30.40       36.95      6.75 o 
  -3 -11  12        4.51        0.24      4.04 o 
  -2 -11  12       16.31       23.89      7.89 o 
  -1 -11  12        3.30       10.76     11.04 o 
   0 -11  12        7.09        9.67     10.95 o 
   1 -11  12        1.31        9.39     11.49 o 
   2 -11  12       42.78       30.46     12.40 o 
   3 -11  12      385.06      471.84     29.01 o 
   4 -11  12        1.89        0.00     12.22 o 
   5 -11  12       26.07       26.18     12.22 o 
   6 -11  12        5.14        5.56     12.77 o 
   7 -11  12       46.34       49.25     13.96 o 
   8 -11  12       34.72       17.51     13.32 o 
  -6 -10  12      185.40      203.10      9.67 o 
  -5 -10  12       71.01       75.92     15.19 o 
  -4 -10  12       17.73       15.41      4.28 o 
  -3 -10  12       59.89       66.52      5.96 o 
  -2 -10  12       17.33       21.73      4.38 o 
  -1 -10  12      242.31      261.20     11.28 o 
   0 -10  12      141.78      173.76     19.52 o 
   1 -10  12       25.43       28.64     11.77 o 
   2 -10  12        6.13        6.48     11.31 o 
   3 -10  12       10.10       11.31     11.13 o 
   4 -10  12       44.16       28.73     11.58 o 
   5 -10  12        9.22       10.31     11.49 o 
   6 -10  12        3.12        7.94     11.77 o 
   7 -10  12       81.72       91.12     14.96 o 
   8 -10  12       57.71       54.45     13.77 o 
  -7  -9  12       83.50       94.75     12.68 o 
  -6  -9  12       13.22       16.35      5.38 o 
  -5  -9  12       41.01       39.49      4.71 o 
  -4  -9  12       41.87       44.50      4.61 o 
  -3  -9  12      236.71      227.29     10.63 o 
  -2  -9  12      156.50      167.52      8.63 o 
  -1  -9  12        0.00        0.00      3.57 o 
   0  -9  12        0.71        2.47      3.13 o 
   1  -9  12       20.05        6.11     10.40 o 
   2  -9  12        3.24        1.46     11.04 o 
   3  -9  12       32.16       36.85     11.49 o 
   4  -9  12       15.63        6.02     11.58 o 
   5  -9  12        5.13        0.00     10.49 o 
   6  -9  12       52.06       21.80     12.22 o 
   7  -9  12       17.26       12.77     11.95 o 
   8  -9  12        7.83       11.04     12.59 o 
  -8  -8  12        7.00        6.69      4.17 o 
  -7  -8  12      168.52      177.86     12.13 o 
  -6  -8  12       21.53       13.17      4.01 o 
  -5  -8  12        5.13        7.53      3.78 o 
  -4  -8  12        9.07        6.41      4.01 o 
  -3  -8  12        4.83        9.08      3.84 o 
  -2  -8  12      170.14      217.97      9.86 o 
  -1  -8  12       44.41       70.86      4.32 o 
   0  -8  12       80.39       93.83      4.37 o 
   1  -8  12        1.93        3.27      3.92 o 
   2  -8  12       90.94       73.08      5.45 o 
   3  -8  12      159.53      154.17      7.68 o 
   4  -8  12       60.92       33.57     11.95 o 
   5  -8  12       20.95        9.30     10.76 o 
   6  -8  12       18.70       11.22     10.76 o 
   7  -8  12      149.05      116.75     15.51 o 
   8  -8  12       17.48        0.18     11.49 o 
  -9  -7  12        5.84        6.10      5.70 o 
  -8  -7  12       31.97       44.01      9.71 o 
  -7  -7  12        6.54        6.41      3.43 o 
  -6  -7  12        3.54        0.00      5.06 o 
  -5  -7  12       44.74       46.75      6.57 o 
  -4  -7  12       48.40       46.13      4.58 o 
  -3  -7  12      178.72      201.35      6.58 o 
  -2  -7  12      105.88      123.44      4.95 o 
  -1  -7  12       14.98       13.92      2.48 o 
   0  -7  12        3.11        1.61      2.10 o 
   1  -7  12        1.20        0.00      8.03 o 
   2  -7  12      168.93      200.29     16.28 o 
   3  -7  12       27.48       36.48      4.31 o 
   4  -7  12       42.38       46.45      6.34 o 
   5  -7  12      167.93      200.47      8.98 o 
   6  -7  12      195.26      218.84      9.88 o 
   7  -7  12        0.39        3.83     11.58 o 
   8  -7  12        5.36        0.00     10.76 o 
 -10  -6  12       11.83        4.47      5.56 o 
  -9  -6  12        8.18       10.22      5.56 o 
  -8  -6  12       14.22       20.95      7.53 o 
  -7  -6  12        3.71        5.38      3.42 o 
  -6  -6  12       22.29       19.48      3.76 o 
  -5  -6  12      449.15      471.84     16.22 o 
  -4  -6  12      235.72      211.70      6.65 o 
  -3  -6  12       49.44       50.01      3.38 o 
  -2  -6  12       16.70       11.67      2.29 o 
  -1  -6  12       35.82       40.42      2.82 o 
   0  -6  12      190.54      233.66      7.25 o 
   1  -6  12       62.27       57.96      4.61 o 
   2  -6  12      734.75      733.30     23.22 o 
   3  -6  12      371.09      323.26     12.05 o 
   4  -6  12        0.77        3.82      3.62 o 
   5  -6  12        1.45        6.28      3.67 o 
   6  -6  12       37.78       24.50      4.27 o 
   7  -6  12       21.64        6.49      5.97 o 
   8  -6  12        0.68        4.47     11.13 o 
 -11  -5  12       30.15       33.11      6.29 o 
 -10  -5  12        1.10        2.19      5.38 o 
  -9  -5  12      416.79      407.45     20.34 o 
  -8  -5  12        9.78       16.14      5.20 o 
  -7  -5  12       40.63       33.50      5.70 o 
  -6  -5  12      160.67      145.47      7.08 o 
  -5  -5  12       34.38       26.32      2.74 o 
  -4  -5  12      184.45      199.32      6.29 o 
  -3  -5  12        4.84        5.77      2.75 o 
  -2  -5  12        5.01        2.26      2.95 o 
  -1  -5  12        4.75        6.12      2.11 o 
   0  -5  12       23.52       20.90      5.15 o 
   1  -5  12      198.54      222.47      9.34 o 
   2  -5  12      262.36      278.76     12.04 o 
   3  -5  12        0.26        0.00      3.60 o 
   4  -5  12       94.15      116.16      6.42 o 
   5  -5  12       37.51       39.90      4.58 o 
   6  -5  12       24.39       16.29      8.62 o 
   7  -5  12       13.36       15.31      5.52 o 
   8  -5  12       51.38       58.44      5.84 o 
 -11  -4  12       18.55       16.78      5.93 o 
 -10  -4  12        6.37        9.03      5.02 o 
  -9  -4  12      135.89      156.52     10.95 o 
  -8  -4  12        0.02        0.00      4.47 o 
  -7  -4  12       10.71       16.60      4.74 o 
  -6  -4  12       46.60       43.65      2.92 o 
  -5  -4  12       31.25       27.37      2.59 o 
  -4  -4  12      359.43      351.41      9.52 o 
  -3  -4  12      137.84      145.43      5.25 o 
  -2  -4  12       36.41       39.33      2.77 o 
  -1  -4  12        6.31        7.40      2.16 o 
   0  -4  12       55.91       60.47      4.86 o 
   1  -4  12      904.95      879.12     26.80 o 
   2  -4  12        4.59        7.66      3.38 o 
   3  -4  12      275.33      314.82     11.82 o 
   4  -4  12      187.58      194.30     12.95 o 
   5  -4  12       72.43       88.59      7.21 o 
   6  -4  12      237.50      252.02     10.50 o 
   7  -4  12        0.00        9.00      3.85 o 
   8  -4  12       88.05       76.61      5.72 o 
 -12  -3  12        5.86        6.38      6.02 o 
 -11  -3  12        7.05        8.12      5.02 o 
 -10  -3  12        7.71        6.84      4.83 o 
  -9  -3  12      199.77      191.73     11.58 o 
  -8  -3  12       92.01       98.97      8.48 o 
  -7  -3  12       23.74       23.01      2.90 o 
  -6  -3  12     1138.08     1103.55     31.27 o 
  -5  -3  12      225.69      234.63      6.83 o 
  -4  -3  12       75.01       79.14      3.64 o 
  -3  -3  12       50.07       61.50      3.67 o 
  -2  -3  12      508.58      497.01     12.86 o 
  -1  -3  12      299.29      331.26      9.17 o 
   0  -3  12      526.57      560.08     17.92 o 
   1  -3  12       85.17       88.94      5.65 o 
   2  -3  12      406.33      430.38     14.74 o 
   3  -3  12        3.36        4.25      5.52 o 
   4  -3  12      249.36      244.08     27.87 o 
   5  -3  12       45.08       41.41      5.38 o 
   6  -3  12       10.32       11.94      3.69 o 
   7  -3  12       98.27       92.15      5.74 o 
 -12  -2  12       11.27       11.40      5.29 o 
 -11  -2  12      169.31      180.51     12.04 o 
 -10  -2  12       40.84       28.18      5.47 o 
  -9  -2  12        2.80        4.56      4.83 o 
  -8  -2  12      165.84      159.17     10.49 o 
  -7  -2  12       18.60       15.23      2.63 o 
  -6  -2  12       38.13       38.81      4.06 o 
  -5  -2  12        1.22        2.47      2.23 o 
  -4  -2  12       12.99        9.20      2.15 o 
  -3  -2  12       53.24       48.18      3.13 o 
  -2  -2  12       28.10       30.65      2.47 o 
  -1  -2  12       29.95       31.60      2.53 o 
   0  -2  12      197.07      178.74      7.62 o 
   1  -2  12      536.14      514.75     23.53 o 
   2  -2  12       31.54       28.76      4.33 o 
   3  -2  12        3.14        7.41      3.68 o 
   4  -2  12      188.11      202.30      8.11 o 
   5  -2  12       21.10       19.83      3.74 o 
   6  -2  12        0.09        3.12      3.15 o 
   7  -2  12       23.90       23.59      4.05 o 
 -13  -1  12        1.64        0.00      4.93 o 
 -12  -1  12        3.70        0.55      5.20 o 
 -11  -1  12       23.51       24.81      6.02 o 
 -10  -1  12       22.41       22.99      5.66 o 
  -9  -1  12       13.69        6.20      4.47 o 
  -8  -1  12       21.83       23.12      2.90 o 
  -7  -1  12       27.75       26.89      3.51 o 
  -6  -1  12       20.65       29.27      2.89 o 
  -5  -1  12       68.45       70.61      3.92 o 
  -4  -1  12      213.12      234.33      8.04 o 
  -3  -1  12       70.67       80.33      4.30 o 
  -2  -1  12       71.77       63.71      3.43 o 
  -1  -1  12       90.81       88.81      4.05 o 
   0  -1  12        4.77        0.00      4.29 o 
   1  -1  12      151.44      180.42     15.05 o 
   2  -1  12      625.85      617.69     25.08 o 
   3  -1  12       70.99       66.16      8.39 o 
   4  -1  12      600.19      597.94     18.67 o 
   5  -1  12      110.76      140.52     16.10 o 
   6  -1  12       51.39       60.40      4.94 o 
   7  -1  12        0.26        3.99      4.06 o 
 -13   0  12        1.75        0.00      5.38 o 
 -12   0  12       21.25       19.52      5.47 o 
 -11   0  12       15.27       16.69      5.47 o 
 -10   0  12        0.04        3.92      4.56 o 
  -9   0  12      137.37      158.28      6.40 o 
  -8   0  12       13.33        8.44      2.61 o 
  -7   0  12      136.29      139.21      5.81 o 
  -6   0  12       14.37       16.70      2.76 o 
  -5   0  12       17.09       14.02      2.60 o 
  -4   0  12       46.33       53.11      3.83 o 
  -3   0  12       10.78       18.43      4.10 o 
  -2   0  12       40.20       46.86      3.54 o 
  -1   0  12      634.96      629.42     16.42 o 
   0   0  12       35.56       29.64      5.79 o 
   1   0  12       28.34       22.26      3.28 o 
   2   0  12       22.40       12.13      3.74 o 
   3   0  12      198.80      212.91      8.50 o 
   4   0  12       38.15       37.44      4.05 o 
   5   0  12        0.59        0.00      3.24 o 
   6   0  12        3.85        6.33      4.38 o 
 -13   1  12        3.42        4.01      5.02 o 
 -12   1  12       47.95       41.41      6.29 o 
 -11   1  12      245.51      268.26     15.23 o 
 -10   1  12      153.13      160.54      6.77 o 
  -9   1  12        6.67        4.12      2.85 o 
  -8   1  12      110.60      127.13      5.80 o 
  -7   1  12      293.25      289.82      9.80 o 
  -6   1  12        0.62        0.00      2.50 o 
  -5   1  12      266.70      256.07     11.17 o 
  -4   1  12      135.51      153.21      6.16 o 
  -3   1  12       18.33       14.87      3.56 o 
  -2   1  12      405.22      406.62     17.24 o 
  -1   1  12     1260.62     1233.94     36.19 o 
   0   1  12       25.55       21.09      3.33 o 
   1   1  12        2.86        0.00      2.85 o 
   2   1  12      283.76      293.69     10.31 o 
   3   1  12        7.96       11.49      5.34 o 
   4   1  12       48.54       41.49      4.18 o 
   5   1  12        1.60        2.33      7.48 o 
   6   1  12        6.28       11.85      3.75 o 
 -14   2  12        8.30        3.19      5.20 o 
 -13   2  12        0.06        1.92      5.29 o 
 -12   2  12       41.71       38.58      6.48 o 
 -11   2  12        2.09        1.09      4.83 o 
 -10   2  12       22.25       23.31      3.28 o 
  -9   2  12      158.85      183.92      7.32 o 
  -8   2  12       54.67       42.83      8.03 o 
  -7   2  12       11.62        8.47      2.86 o 
  -6   2  12       72.97       56.55      5.56 o 
  -5   2  12       17.80       19.06      3.92 o 
  -4   2  12        0.92        0.00      3.56 o 
  -3   2  12        4.21        2.10      3.37 o 
  -2   2  12        8.34       11.77      3.74 o 
  -1   2  12      466.16      463.25     18.52 o 
   0   2  12      856.73      901.50     26.67 o 
   1   2  12      753.70      730.46     22.10 o 
   2   2  12       41.82       38.21      3.81 o 
   3   2  12        0.28        0.00      3.14 o 
   4   2  12       28.09       24.11      4.70 o 
   5   2  12        2.74        8.34      3.62 o 
 -14   3  12       50.89       54.91      7.21 o 
 -13   3  12       11.04        6.75      5.29 o 
 -12   3  12        3.42        6.11      5.38 o 
 -11   3  12        7.41       10.49      6.93 o 
 -10   3  12       86.71       99.20      5.87 o 
  -9   3  12       48.64       35.69      3.69 o 
  -8   3  12        3.36        0.55      3.83 o 
  -7   3  12      534.20      540.98     22.26 o 
  -6   3  12       17.89       23.53      4.10 o 
  -5   3  12      524.41      528.03     21.62 o 
  -4   3  12      855.61      896.25     35.21 o 
  -3   3  12        3.09        1.55      3.83 o 
  -2   3  12      477.33      485.71     20.25 o 
  -1   3  12       89.82      110.00      7.84 o 
   0   3  12       31.69       34.70      3.73 o 
   1   3  12        1.95        3.76      3.24 o 
   2   3  12        0.02        0.00      2.82 o 
   3   3  12        0.41        3.76      3.27 o 
   4   3  12       16.12       21.78      5.24 o 
 -14   4  12        6.34        5.66      5.47 o 
 -13   4  12        2.46        0.00      4.93 o 
 -12   4  12       58.03       53.08      4.33 o 
 -11   4  12        3.69        0.00      2.95 o 
 -10   4  12      148.92      160.87      7.01 o 
  -9   4  12      161.27      144.94      8.76 o 
  -8   4  12       26.27        9.67      4.38 o 
  -7   4  12      796.78      768.46     30.74 o 
  -6   4  12        8.61        9.21      3.83 o 
  -5   4  12       71.72       62.30      5.93 o 
  -4   4  12        1.10        0.00      3.56 o 
  -3   4  12      248.68      238.16     11.77 o 
  -2   4  12      815.68      794.64     31.65 o 
  -1   4  12      369.35      388.11     16.87 o 
   0   4  12      148.69      157.89      9.21 o 
   1   4  12      277.62      285.33     10.14 o 
   2   4  12        9.15        6.71      3.39 o 
   3   4  12       26.77       32.11      4.06 o 
   4   4  12       87.01       94.38      6.10 o 
 -14   5  12       26.03       36.03      6.75 o 
 -13   5  12       85.81       97.50      5.96 o 
 -12   5  12        0.16        0.36      3.13 o 
 -11   5  12       35.03       30.19      5.02 o 
 -10   5  12       39.06       39.86      5.56 o 
  -9   5  12      333.03      337.30     15.51 o 
  -8   5  12       32.48       44.33      5.29 o 
  -7   5  12      103.35       97.69      7.57 o 
  -6   5  12      165.28      137.37      8.76 o 
  -5   5  12        0.00        1.64      4.10 o 
  -4   5  12      347.97      347.88     15.51 o 
  -3   5  12      343.95      320.34     14.78 o 
  -2   5  12      199.86      198.93     10.31 o 
  -1   5  12        2.29        1.37      4.20 o 
   0   5  12       49.52       37.49      5.02 o 
   1   5  12      198.55      208.24     10.85 o 
   2   5  12        1.95        3.74      4.01 o 
   3   5  12       51.87       57.82      4.81 o 
 -14   6  12        6.16        5.38      5.84 o 
 -13   6  12        2.13        0.46      3.32 o 
 -12   6  12       19.31       17.70      5.02 o 
 -11   6  12        0.04        3.28      4.47 o 
 -10   6  12      333.50      349.43     16.14 o 
  -9   6  12        2.76        3.28      4.20 o 
  -8   6  12       60.11       54.36      5.93 o 
  -7   6  12       96.48       93.58      7.75 o 
  -6   6  12       25.93       30.56      5.02 o 
  -5   6  12        1.10        1.64      4.47 o 
  -4   6  12      143.95      167.28      9.85 o 
  -3   6  12      155.42      137.00      8.30 o 
  -2   6  12       67.90       79.26      6.57 o 
  -1   6  12      101.61      115.57      8.12 o 
   0   6  12      229.74      214.62     10.95 o 
   1   6  12        5.54        5.47      3.83 o 
   2   6  12       17.28       23.44      5.02 o 
 -14   7  12        1.81        1.35      3.67 o 
 -13   7  12        0.65        0.00      5.02 o 
 -12   7  12       10.24        0.00      4.93 o 
 -11   7  12      529.39      518.72     22.35 o 
 -10   7  12        1.86        2.65      4.56 o 
  -9   7  12       82.34       71.42      6.93 o 
  -8   7  12       83.37       80.18      7.66 o 
  -7   7  12       85.29       82.91      7.75 o 
  -6   7  12      297.22      286.50     13.96 o 
  -5   7  12       70.56       63.39      6.48 o 
  -4   7  12       57.62       58.74      5.93 o 
  -3   7  12       10.81        9.67      4.56 o 
  -2   7  12        0.00        0.27      4.20 o 
  -1   7  12       42.30       36.03      5.02 o 
   0   7  12        5.54        8.48      4.10 o 
   1   7  12       61.07       51.17      5.93 o 
 -14   8  12        0.28        4.38      5.66 o 
 -13   8  12        6.24        1.92      5.47 o 
 -12   8  12       10.62       15.05      5.75 o 
 -11   8  12        1.51        3.83      5.11 o 
 -10   8  12       17.07       11.68      5.02 o 
  -9   8  12      442.92      414.20     18.79 o 
  -8   8  12        6.64        8.85      4.56 o 
  -7   8  12       51.68       59.74      6.29 o 
  -6   8  12      165.70      154.88      9.30 o 
  -5   8  12       81.42       88.75      7.11 o 
  -4   8  12       55.48       39.95      5.66 o 
  -3   8  12       13.72       16.42      4.93 o 
  -2   8  12      132.87      131.53      8.76 o 
  -1   8  12       13.65       13.32      4.74 o 
   0   8  12       37.36       32.65      5.47 o 
 -14   9  12       19.25       31.56      7.02 o 
 -13   9  12       11.19       11.13      6.02 o 
 -12   9  12       13.69       17.15      6.02 o 
 -11   9  12       17.83       18.79      5.93 o 
 -10   9  12       20.43       10.40      5.56 o 
  -9   9  12       79.87       78.63      7.66 o 
  -8   9  12       50.32       38.86      5.84 o 
  -7   9  12       58.46       41.50      5.84 o 
  -6   9  12      110.01       95.59      8.21 o 
  -5   9  12       31.95       31.19      5.66 o 
  -4   9  12       95.84       90.39      7.39 o 
  -3   9  12        8.36       14.05      4.56 o 
  -2   9  12       11.80       17.42      5.02 o 
  -1   9  12        0.81        1.64      4.20 o 
 -13  10  12       28.95       42.50      7.39 o 
 -12  10  12       61.64       89.84      9.21 o 
 -11  10  12        0.08        0.00      5.66 o 
 -10  10  12        4.08        2.10      5.20 o 
  -8  10  12        7.28        9.58      5.29 o 
  -7  10  12       90.69       93.49      8.39 o 
  -6  10  12        3.77        5.02      5.02 o 
  -5  10  12       14.50       22.62      5.47 o 
  -4  10  12       36.41       33.75      5.47 o 
  -3  10  12        3.88        5.11      4.38 o 
 -12  11  12        2.01        5.11      6.11 o 
 -11  11  12       59.70       40.59      6.57 o 
 -10  11  12       22.32       25.27      6.11 o 
  -9  11  12       98.04       90.76      8.39 o 
  -8  11  12       53.91       46.43      6.66 o 
  -7  11  12        0.19        1.37      4.93 o 
  -6  11  12        6.42        1.55      5.02 o 
  -5  11  12        1.24        4.01      4.65 o 
 -10  12  12       10.98       12.13      5.84 o 
  -9  12  12       46.82       47.80      7.30 o 
  -8  12  12        3.26        6.48      5.11 o 
  -7  12  12        0.04        3.37      5.47 o 
  -1 -13  13       19.55       29.46     11.86 o 
   0 -13  13        6.39       24.90     12.40 o 
   1 -13  13       45.26       31.29     12.77 o 
   2 -13  13        4.91        7.75     12.86 o 
   3 -13  13       22.37       25.17     13.77 o 
   4 -13  13        0.85        0.00     13.32 o 
  -3 -12  13       10.84        9.65      4.56 o 
  -2 -12  13        8.46        3.19      9.94 o 
  -1 -12  13       11.60       21.43     12.04 o 
   0 -12  13       31.39       23.81     11.95 o 
   1 -12  13        0.99        2.92     11.95 o 
   2 -12  13        0.18        0.00     12.31 o 
   3 -12  13       19.49        8.76     12.59 o 
   4 -12  13       89.07      128.52     16.42 o 
   5 -12  13       17.51        3.10     12.68 o 
   6 -12  13       19.22        5.93     12.68 o 
  -4 -11  13       67.66       91.49      6.97 o 
  -3 -11  13       14.01       17.35      4.52 o 
  -2 -11  13        6.25       13.47      4.34 o 
  -1 -11  13        0.13        1.92     11.31 o 
   0 -11  13      158.97      144.94     16.51 o 
   1 -11  13      200.80      229.49     20.80 o 
   2 -11  13        0.01        0.00     11.49 o 
   3 -11  13       65.41       96.78     14.41 o 
   4 -11  13        9.32       10.85     12.04 o 
   5 -11  13       10.88       17.06     12.22 o 
   6 -11  13        6.15        0.00     12.13 o 
  -6 -10  13        2.09        0.00      5.29 o 
  -5 -10  13       66.35       81.64      6.40 o 
  -4 -10  13        1.09        1.19      4.02 o 
  -3 -10  13       39.87       43.22      6.16 o 
  -2 -10  13      156.58      149.27      8.29 o 
  -1 -10  13      130.36      126.68      7.42 o 
   0 -10  13        0.89       10.12     11.13 o 
   1 -10  13       11.52       12.22     12.22 o 
   2 -10  13        0.42        3.74     11.04 o 
   3 -10  13       80.58       70.05     13.23 o 
   4 -10  13        3.94        0.00     10.76 o 
   5 -10  13        0.68       18.15     11.95 o 
   6 -10  13       30.19       36.03     13.23 o 
   7 -10  13        0.03        0.00     12.50 o 
  -7  -9  13       30.73       39.54      5.79 o 
  -6  -9  13       21.86       22.80      4.58 o 
  -5  -9  13        4.43       11.26      4.25 o 
  -4  -9  13      141.71      170.21      8.75 o 
  -3  -9  13      179.21      177.11      8.79 o 
  -2  -9  13        7.41       14.81      4.18 o 
  -1  -9  13       35.60       46.29      8.94 o 
   0  -9  13       39.97       27.73     11.95 o 
   1  -9  13      104.13       96.05     13.50 o 
   2  -9  13        4.08        0.00     10.40 o 
   3  -9  13        1.13        0.00     10.22 o 
   4  -9  13        7.67        0.00     10.67 o 
   5  -9  13       10.61       17.79     12.13 o 
   6  -9  13      123.02      114.11     15.60 o 
   7  -9  13       53.88       29.01     12.77 o 
  -8  -8  13       11.18        0.00      5.56 o 
  -7  -8  13       48.66       35.85      5.11 o 
  -6  -8  13        2.02        4.72      3.77 o 
  -5  -8  13        0.36        2.55      5.75 o 
  -4  -8  13       77.36       87.45      8.44 o 
  -3  -8  13      253.57      267.61     11.01 o 
  -2  -8  13        5.33        6.85      2.65 o 
  -1  -8  13        3.37        0.05      2.37 o 
   0  -8  13      129.69      113.34      9.76 o 
   1  -8  13       69.22       84.73      5.76 o 
   2  -8  13       55.45       42.20      7.75 o 
   3  -8  13        2.55        0.00      3.38 o 
   4  -8  13        0.05        0.00      3.39 o 
   5  -8  13        0.99        0.00     10.85 o 
   6  -8  13        4.33        0.00     11.22 o 
   7  -8  13        1.15        0.00     11.22 o 
  -9  -7  13        8.70       10.22      6.02 o 
  -8  -7  13       25.02       20.61      5.84 o 
  -7  -7  13       37.84       31.19      5.84 o 
  -6  -7  13       12.71       12.86      3.81 o 
  -5  -7  13      104.44      106.06      6.69 o 
  -4  -7  13       27.36       39.01      4.88 o 
  -3  -7  13       16.23       10.93      2.51 o 
  -2  -7  13       84.01       80.76      4.14 o 
  -1  -7  13       26.29       26.35      2.74 o 
   0  -7  13       79.71      113.39      9.08 o 
   1  -7  13      235.64      310.68     11.68 o 
   2  -7  13        0.00        0.25      3.60 o 
   3  -7  13      126.50      135.66      7.66 o 
   4  -7  13        5.28        7.28      3.67 o 
   5  -7  13        0.45        0.00      3.52 o 
   6  -7  13       66.65       78.05     14.46 o 
   7  -7  13      186.78      235.60     21.34 o 
  -9  -6  13        9.51       18.06      5.84 o 
  -8  -6  13        0.63        3.28      5.29 o 
  -7  -6  13       12.86        8.39      4.93 o 
  -6  -6  13        3.54        5.60      3.48 o 
  -5  -6  13       32.47       41.57      5.70 o 
  -4  -6  13       10.45        8.02      2.43 o 
  -3  -6  13        5.31        9.61      2.49 o 
  -2  -6  13        0.33        0.08      3.27 o 
  -1  -6  13        1.28        4.03      2.96 o 
   0  -6  13       60.12       44.25      4.50 o 
   1  -6  13       94.84      104.66      5.99 o 
   2  -6  13        0.14        0.00      3.58 o 
   3  -6  13       98.50       89.01      7.57 o 
   4  -6  13      167.15      183.84      9.44 o 
   5  -6  13       12.61       15.67      3.97 o 
   6  -6  13       82.70       73.20      9.94 o 
   7  -6  13        0.01        1.91      4.32 o 
 -10  -5  13       20.87       16.14      6.02 o 
  -9  -5  13      286.21      288.50     15.96 o 
  -8  -5  13      216.59      219.37     12.59 o 
  -7  -5  13       13.54       14.41      4.56 o 
  -6  -5  13       14.27       23.90      5.02 o 
  -5  -5  13       24.11       32.46      2.78 o 
  -4  -5  13      233.56      289.03      8.34 o 
  -3  -5  13       74.90       78.80      4.06 o 
  -2  -5  13       23.98       34.53      4.81 o 
  -1  -5  13       18.94       21.79      7.94 o 
   0  -5  13      335.80      311.63     11.65 o 
   1  -5  13      288.09      280.24     10.98 o 
   2  -5  13      870.28      804.76     25.24 o 
   3  -5  13      120.22      120.76     13.68 o 
   4  -5  13      108.14      116.00      6.96 o 
   5  -5  13       70.94       66.84      5.58 o 
   6  -5  13       49.02       65.66      5.67 o 
   7  -5  13       19.67       15.68      4.34 o 
 -11  -4  13        0.07        0.00      5.47 o 
 -10  -4  13       26.59       30.92      6.02 o 
  -9  -4  13      141.77      142.56     10.49 o 
  -8  -4  13        0.19        4.01      4.38 o 
  -7  -4  13       33.26       28.64      5.29 o 
  -6  -4  13      114.47      110.72      5.19 o 
  -5  -4  13        3.92        5.91      2.50 o 
  -4  -4  13      149.18      130.99      5.02 o 
  -3  -4  13       12.90        8.95      2.25 o 
  -2  -4  13       36.33       31.96      2.79 o 
  -1  -4  13      541.54      545.38     17.73 o 
   0  -4  13      583.70      620.97     19.81 o 
   1  -4  13      442.26      528.45     17.51 o 
   2  -4  13        0.72        0.49      7.02 o 
   3  -4  13       65.06       61.53      9.26 o 
   4  -4  13       43.67       24.10      4.15 o 
   5  -4  13       41.28       45.65      4.96 o 
   6  -4  13        0.29        6.17      3.88 o 
   7  -4  13      148.69      182.73      9.25 o 
 -11  -3  13        1.42        0.00      5.38 o 
 -10  -3  13        2.78        6.48      5.29 o 
  -9  -3  13       30.26       19.15      5.11 o 
  -8  -3  13        8.03        8.12      4.83 o 
  -7  -3  13       76.21       83.96      4.59 o 
  -6  -3  13       36.85       38.65      5.70 o 
  -5  -3  13       13.78       11.51      2.65 o 
  -4  -3  13       22.92       24.87      3.97 o 
  -3  -3  13       16.40       10.39      2.38 o 
  -2  -3  13      462.31      446.51     11.91 o 
  -1  -3  13       16.27        9.59      3.31 o 
   0  -3  13      134.76      138.78      6.94 o 
   1  -3  13        0.37        1.39      3.55 o 
   2  -3  13       18.63       13.49      3.67 o 
   3  -3  13        0.13        0.00      4.38 o 
   4  -3  13       14.66       15.88      3.93 o 
   5  -3  13       31.46       25.71      4.41 o 
   6  -3  13       66.96       49.44      5.93 o 
 -12  -2  13        6.66       10.40      5.93 o 
 -11  -2  13       33.00       32.38      5.93 o 
 -10  -2  13        3.79       13.68      5.29 o 
  -9  -2  13      153.80      155.88     10.76 o 
  -8  -2  13       32.27       36.30      5.38 o 
  -7  -2  13       63.28       83.62      4.66 o 
  -6  -2  13      500.34      499.25     15.21 o 
  -5  -2  13       31.95       43.66      3.35 o 
  -4  -2  13       96.82      101.43      4.90 o 
  -3  -2  13       75.54       72.14      4.15 o 
  -2  -2  13       65.93       69.01      3.92 o 
  -1  -2  13      119.80      129.68      6.27 o 
   0  -2  13      182.09      200.91     14.05 o
[truncated: 52,003 more chars]
